# Supplementary material for: Development of EST-Molecular Markers from RNA Sequencing for Genetic Management and Identification of Growth Traits in Potato Grouper (Epinephelus tukula)
Source: Biology (Basel). 2021 Jan 7;10(1):36. doi: 10.3390/biology10010036 (PMC7825770; doi:10.3390/biology10010036)
Supplement: Supplementary file 1 [file biology-10-00036-s001.zip]

Archive with 2 entries (2 files):
- Potato grouper_Figure S1-S8.pdf
- Potato grouper_Table S1-S11.xlsx
