# Supplementary material for: Development of EST-Molecular Markers from RNA Sequencing for Genetic Management and Identification of Growth Traits in Potato Grouper (Epinephelus tukula)
Source: Biology (Basel). 2021 Jan 7;10(1):36. doi: 10.3390/biology10010036 (PMC7825770; doi:10.3390/biology10010036)
Supplement: Supplementary file 1 [file biology-10-00036-s001.zip › Potato grouper_Table S1-S11.xlsx]

## Sheet: Table S1
Table S1. Statistics of clean reads after filtering
Sample	Clean Readsa	Clean Basesb	Q20 (%)c	Q30 (%)d	GC (%)e	Read (bp)f
Brain	48.3255M	7.2488G	95.41	89.07	51.25	150
Gill	49.0948M	7.3642G	95.67	89.7	51.98	150
Head Kidney	49.4585M	7.4188G	95.6	89.56	51.11	150
Heart	48.6767M	7.3015G	95.62	59.53	51.2	150
Liver	48.1435M	7.2215G	95.64	89.63	51.38	150
Muscle	49.4468M	7.4170G	95.85	90.03	53.37	150
Spleen	49.1289M	7.3693G	95.45	89.22	50.38	150
a Total reads after filtering the sequencing reads which containing low-quality, adaptor-polluted and high content of unknown base (N) reads. b Total clean bases (nt) = Total clean reads × Read length. c The rate of bases which quality is greater than 20. d The rate of bases which quality is greater than 30. e the percentage of G and C bases in all Unigenes. f Read length.

## Sheet: Table S2
Table S2. Statistics of the sequencing data after quality trimming
Sample	Total number	Total length	Mean length	N50a	N70b	N90c	GC(%)d
Contig
Brain	109658	121041608	1103	2641	1464	388	47.95
Gill	90092	83349074	925	2033	1095	322	47.32
Head	82684	79214029	958	2102	1159	337	47.06
Kidney
Heart	76741	73610827	959	2151	1138	336	47.92
Liver	67199	48285108	718	1463	694	257	47.69
Muscle	53721	33211658	618	1135	521	230	49.09
Spleen	107351	102992012	959	2221	1179	326	47.04
Unigene
Brain	74814	104894056	1402	2898	1689	531	48.11
Gill	62168	72273077	1162	2242	1304	431	47.49
Head	57940	69523167	1199	2288	1354	453	47.25
Kidney
Heart	55107	65465978	1187	2322	1315	440	48.08
Liver	48459	42454348	876	1601	820	326	47.91
Muscle	39236	29556961	753	1253	630	292	49.3
Spleen	72220	89446181	1238	2478	1443	455	47.28
All-Unigene	111490	172770477	1549	3358	2066	600	46.96
a A weighted median statistic that 50% of the total length is contained in Unigenes great than or equal to this value. b A weighted median statistic that 70% of the total length is contained in Unigenes great than or equal to this value c A weighted median statistic that 90% of the total length is contained in Unigenes great than or equal to this value. d GC (%): the percentage of G and C bases i…

## Sheet: Table S3
Table S3. Results of all-unigene annoted to different databases
Values	Total	Nr-Annotated	Nt-Annotated	SwissProt-Annotated	KEGG-Annotated	COG-Annotated	GO-Annotated	Overalla
Number	111490	56638	65703	52871	51262	23718	24368	72634
Percentage	1	0.508	0.5893	0.4742	0.4598	0.2127	0.2186	0.6515
a The number of Unigenes which be annotated with at least one functional database.

## Sheet: Table S4
Table S4. Statistics of unigenes in COG category
Code	Functional-Categories	Gene-Number	Genes
A	RNA processing and modification	213	CL4775.Contig1_All,COG5180	CL5090.Contig1_All,COG5147	CL5090.Contig2_All,COG5147	CL5311.Contig1_All,COG5239	CL5311.Contig2_All,COG5239	CL5311.Contig3_All,COG5239	CL5311.Contig4_All,COG5239	CL5311.Contig5_All,COG5239	CL5659.Contig1_All,COG5200	CL5659.Contig2_All,COG5200	CL5766.Contig1_All,COG5176	CL5766.Contig2_All,COG5176	CL5766.Contig3_All,COG5176	CL5766.Contig4_All,COG5176	CL6252.Contig2_All,COG5213	CL6252.Contig5_All,COG5213	CL6755.Contig1_All,COG5178	CL6808.Contig1_All,COG5213	CL6808.Contig2_All,COG5213	CL7034.Contig1_All,COG5147	CL7034.Contig2_All,COG5147	CL7034.Contig3_All,COG5147	CL7401.Contig1_All,COG5147	CL7401.Contig2_All,COG5147	CL7697.Contig2_All,COG5238	CL7762.Contig1_All,COG5239	CL7762.Contig2_All,COG5239	CL7762.Contig3_All,COG5239	CL7762.Contig4_All,COG5239	CL7790.Contig2_All,COG5176	CL7790.Contig3_All,COG5176	CL8479.Contig1_All,COG5239	CL8479.Contig2_All,COG5239	CL8479.Contig3_All,COG5239	CL8479.Contig4_All,COG5239	CL8479.Contig5_All,COG5239	CL8479.Contig6_All,COG5239	CL8479.Contig7_All,COG5239	CL8621.Contig1_All,COG0430	CL8621.Contig2_All,COG0430	CL8818.Contig1_All,COG5180	CL8818.Contig2_All,COG5180	CL8993.Contig1_All,COG5239	CL9185.Contig2_All,COG5176	CL9243.Contig1_All,COG5239	CL9368.Contig1_All,COG5213	CL9743.Contig2_All,COG5183
B	Chromatin structure and dynamics	724	CL4585.Contig3_All,COG5259	CL4598.Contig1_All,COG5259	CL4598.Contig2_All,COG5259	CL4598.Contig3_All,COG5259	CL4598.Contig4_All,COG5259	CL4656.Contig3_All,COG5137	CL4656.Contig4_All,COG5076	CL4656.Contig5_All,COG5076	CL4801.Contig1_All,COG5076	CL4866.Contig1_All,COG5076	CL4866.Contig2_All,COG5076	CL4866.Contig3_All,COG5076	CL4866.Contig4_All,COG5076	CL4872.Contig4_All,COG5076	CL4872.Contig5_All,COG5076	CL4925.Contig1_All,COG5648	CL4925.Contig2_All,COG5648	CL4925.Contig3_All,COG5648	CL4925.Contig4_All,COG5648	CL4925.Contig5_All,COG5648	CL4925.Contig6_All,COG5648	CL5090.Contig1_All,COG5137	CL5122.Contig1_All,COG5137	CL5122.Contig2_All,COG5137	CL5228.Contig1_All,COG5259	CL5228.Contig2_All,COG5259	CL5270.Contig1_All,COG5137	CL5270.Contig2_All,COG5137	CL5270.Contig3_All,COG5648	CL5270.Contig4_All,COG5648	CL5270.Contig5_All,COG5137	CL5386.Contig1_All,COG5262	CL5386.Contig2_All,COG5262	CL5419.Contig2_All,COG0123	CL5419.Contig3_All,COG0123	CL5456.Contig1_All,COG5032	CL5723.Contig1_All,COG0123	CL5723.Contig2_All,COG0123	CL5741.Contig1_All,COG2036	CL5741.Contig2_All,COG2036	CL5741.Contig3_All,COG2036	CL5741.Contig4_All,COG2036	CL5780.Contig2_All,COG5648	CL5870.Contig1_All,COG5032	CL5870.Contig2_All,COG5032	CL5870.Contig3_All,COG5032	CL5870.Contig4_All,COG5032
C	Energy production and conversion	717	CL4587.Contig1_All,COG1143	CL4587.Contig2_All,COG1143	CL4712.Contig2_All,COG0473	CL4730.Contig1_All,COG1048	CL4730.Contig2_All,COG1048	CL4730.Contig3_All,COG1048	CL4730.Contig4_All,COG1048	CL4939.Contig1_All,COG1048	CL4939.Contig2_All,COG1048	CL4939.Contig3_All,COG1048	CL4939.Contig4_All,COG1048	CL5043.Contig2_All,COG0508	CL5057.Contig1_All,COG1012	CL5057.Contig2_All,COG1012	CL5057.Contig3_All,COG1012	CL5071.Contig2_All,COG0240	CL5145.Contig1_All,COG1252	CL5145.Contig2_All,COG1252	CL5332.Contig1_All,COG1017	CL5332.Contig2_All,COG1017	CL5420.Contig1_All,COG0584	CL5420.Contig2_All,COG0584	CL5420.Contig3_All,COG0584	CL5515.Contig1_All,COG0604	CL5515.Contig2_All,COG0604	CL5515.Contig3_All,COG0604	CL5538.Contig3_All,COG0636	CL5538.Contig4_All,COG0636	CL5555.Contig1_All,COG0554	CL5555.Contig2_All,COG0554	CL5711.Contig1_All,COG0039	CL5711.Contig2_All,COG0039	CL5711.Contig3_All,COG0039	CL5711.Contig4_All,COG0039	CL5711.Contig5_All,COG0039	CL5838.Contig1_All,COG0045	CL5838.Contig2_All,COG0045	CL5917.Contig1_All,COG0055	CL5917.Contig2_All,COG0055	CL5917.Contig3_All,COG0055	CL5917.Contig4_All,COG0055	CL6067.Contig2_All,COG0843	CL6099.Contig1_All,COG1301	CL6099.Contig2_All,COG1301	CL6099.Contig3_All,COG1301	CL6123.Contig2_All,COG0526	CL6173.Contig1_All,COG0473
D	Cell cycle control, cell division, chromosome partitioning	3140	CL4611.Contig1_All,COG5537	CL4611.Contig2_All,COG5537	CL4627.Contig2_All,COG5126	CL4643.Contig2_All,COG1196	CL4650.Contig1_All,COG5019	CL4651.Contig1_All,COG0455	CL4651.Contig2_All,COG0455	CL4651.Contig3_All,COG0455	CL4651.Contig4_All,COG0455	CL4659.Contig2_All,COG0455	CL4659.Contig3_All,COG0455	CL4662.Contig1_All,COG1196	CL4665.Contig2_All,COG0455	CL4690.Contig1_All,COG1196	CL4690.Contig2_All,COG1196	CL4690.Contig3_All,COG1196	CL4690.Contig4_All,COG1196	CL4690.Contig4_All,COG0455	CL4691.Contig1_All,COG1196	CL4698.Contig1_All,COG1196	CL4698.Contig2_All,COG1196	CL4698.Contig4_All,COG1196	CL4704.Contig2_All,COG1196	CL4715.Contig1_All,COG1196	CL4715.Contig2_All,COG1196	CL4715.Contig4_All,COG1196	CL4715.Contig5_All,COG1196	CL4725.Contig2_All,COG0455	CL4725.Contig3_All,COG0455	CL4725.Contig4_All,COG0455	CL4725.Contig5_All,COG0455	CL4743.Contig2_All,COG1196	CL4748.Contig1_All,COG0455	CL4748.Contig2_All,COG0455	CL4764.Contig1_All,COG1196	CL4764.Contig4_All,COG1196	CL4789.Contig1_All,COG1196	CL4789.Contig2_All,COG1196	CL4789.Contig3_All,COG1196	CL4789.Contig4_All,COG1196	CL4789.Contig5_All,COG1196	CL4794.Contig1_All,COG0455	CL4794.Contig2_All,COG0455	CL4800.Contig3_All,COG1674	CL4802.Contig1_All,COG0455	CL4811.Contig1_All,COG0455	CL4811.Contig2_All,COG0455
E	Amino acid transport and metabolism	1070	CL4600.Contig1_All,COG0834	CL4600.Contig2_All,COG0834	CL4608.Contig2_All,COG2986	CL4608.Contig3_All,COG2986	CL4608.Contig4_All,COG2986	CL4608.Contig5_All,COG2986	CL4668.Contig1_All,COG0683	CL4668.Contig2_All,COG0683	CL4668.Contig3_All,COG0683	CL4668.Contig5_All,COG0683	CL4668.Contig6_All,COG0683	CL4674.Contig1_All,COG0591	CL4674.Contig2_All,COG0591	CL4674.Contig3_All,COG0591	CL4674.Contig4_All,COG0591	CL4712.Contig2_All,COG0473	CL4754.Contig1_All,COG0252	CL4754.Contig2_All,COG0252	CL4754.Contig3_All,COG0252	CL4754.Contig4_All,COG0252	CL4854.Contig1_All,COG1834	CL4854.Contig2_All,COG1834	CL4859.Contig2_All,COG0075	CL4863.Contig1_All,COG1231	CL4863.Contig2_All,COG1231	CL4909.Contig1_All,COG0477	CL4909.Contig2_All,COG0477	CL4933.Contig1_All,COG0308	CL4933.Contig2_All,COG0308	CL4933.Contig3_All,COG0308	CL4933.Contig4_All,COG0308	CL4982.Contig1_All,COG1171	CL4982.Contig2_All,COG1171	CL5000.Contig1_All,COG0683	CL5000.Contig2_All,COG0683	CL5021.Contig1_All,COG0624	CL5021.Contig2_All,COG0624	CL5021.Contig3_All,COG0624	CL5021.Contig4_All,COG0624	CL5039.Contig1_All,COG0531	CL5055.Contig1_All,COG4413	CL5055.Contig2_All,COG4413	CL5055.Contig4_All,COG4413	CL5055.Contig5_All,COG4413	CL5087.Contig1_All,COG0747	CL5087.Contig2_All,COG0747	CL5274.Contig1_All,COG0697
F	Nucleotide transport and metabolism	440	CL4617.Contig1_All,COG2759	CL4617.Contig2_All,COG2759	CL4711.Contig1_All,COG0194	CL4711.Contig2_All,COG0194	CL4711.Contig4_All,COG0194	CL4711.Contig5_All,COG0194	CL4711.Contig6_All,COG0194	CL4737.Contig2_All,COG0737	CL4737.Contig3_All,COG0737	CL4800.Contig1_All,COG0737	CL5072.Contig1_All,COG2820	CL5072.Contig2_All,COG2820	CL5072.Contig3_All,COG2820	CL5077.Contig1_All,COG1816	CL5077.Contig2_All,COG1816	CL5077.Contig3_All,COG1816	CL5077.Contig4_All,COG1816	CL5129.Contig1_All,COG0194	CL5129.Contig3_All,COG0194	CL5241.Contig2_All,COG0208	CL5380.Contig2_All,COG0194	CL5380.Contig3_All,COG0194	CL5380.Contig4_All,COG0194	CL5566.Contig1_All,COG0194	CL5566.Contig2_All,COG0194	CL5566.Contig3_All,COG0194	CL5566.Contig4_All,COG0194	CL5566.Contig5_All,COG0194	CL5566.Contig6_All,COG0194	CL5623.Contig1_All,COG0105	CL5758.Contig1_All,COG0194	CL5807.Contig1_All,COG0572	CL5807.Contig3_All,COG0572	CL5833.Contig1_All,COG2233	CL5833.Contig2_All,COG2233	CL5833.Contig3_All,COG2233	CL5876.Contig1_All,COG0516	CL5876.Contig2_All,COG0516	CL5876.Contig3_All,COG0516	CL5876.Contig4_All,COG0516	CL5958.Contig2_All,COG0737	CL5958.Contig3_All,COG0737	CL6016.Contig1_All,COG1428	CL6016.Contig2_All,COG1428	CL6016.Contig3_All,COG1428	CL6016.Contig4_All,COG1428	CL6016.Contig5_All,COG1428
G	Carbohydrate transport and metabolism	2753	CL4604.Contig1_All,COG0524	CL4604.Contig3_All,COG0524	CL4604.Contig4_All,COG0524	CL4604.Contig5_All,COG0524	CL4604.Contig6_All,COG0524	CL4604.Contig7_All,COG0524	CL4604.Contig8_All,COG0524	CL4604.Contig9_All,COG0524	CL4606.Contig1_All,COG5297	CL4606.Contig1_All,COG2730	CL4606.Contig1_All,COG2273	CL4606.Contig2_All,COG5297	CL4606.Contig2_All,COG2273	CL4606.Contig3_All,COG5297	CL4606.Contig3_All,COG2273	CL4656.Contig3_All,COG5297	CL4656.Contig3_All,COG2273	CL4659.Contig2_All,COG2730	CL4665.Contig2_All,COG2730	CL4665.Contig2_All,COG5297	CL4671.Contig1_All,COG5297	CL4689.Contig1_All,COG3664	CL4689.Contig2_All,COG3664	CL4737.Contig4_All,COG5297	CL4748.Contig1_All,COG2730	CL4770.Contig7_All,COG5297	CL4811.Contig1_All,COG2730	CL4811.Contig2_All,COG2730	CL4811.Contig3_All,COG2730	CL4811.Contig5_All,COG2730	CL4818.Contig1_All,COG2730	CL4837.Contig1_All,COG5297	CL4837.Contig2_All,COG5297	CL4837.Contig3_All,COG5297	CL4837.Contig3_All,COG5309	CL4877.Contig2_All,COG2730	CL4885.Contig2_All,COG2730	CL4908.Contig1_All,COG5297	CL4908.Contig3_All,COG5297	CL4908.Contig4_All,COG5297	CL4908.Contig5_All,COG5297	CL4908.Contig7_All,COG5297	CL4909.Contig1_All,COG0477	CL4909.Contig2_All,COG0477	CL4917.Contig2_All,COG5070	CL4924.Contig1_All,COG5297	CL4924.Contig2_All,COG5297
H	Coenzyme transport and metabolism	616	CL4589.Contig1_All,COG0499	CL4589.Contig2_All,COG0499	CL4635.Contig2_All,COG1429	CL4669.Contig1_All,COG0720	CL4669.Contig2_All,COG0720	CL4669.Contig3_All,COG0720	CL4674.Contig2_All,COG4145	CL4760.Contig1_All,COG0212	CL4760.Contig2_All,COG0212	CL4836.Contig2_All,COG1429	CL5030.Contig1_All,COG0452	CL5062.Contig1_All,COG0407	CL5062.Contig2_All,COG0407	CL5062.Contig3_All,COG0407	CL5062.Contig4_All,COG0407	CL5088.Contig1_All,COG0476	CL5088.Contig2_All,COG0476	CL5088.Contig3_All,COG0476	CL5165.Contig1_All,COG1240	CL5165.Contig2_All,COG1240	CL5170.Contig1_All,COG0452	CL5170.Contig2_All,COG0452	CL5170.Contig3_All,COG0452	CL5170.Contig4_All,COG0452	CL5233.Contig1_All,COG0408	CL5233.Contig2_All,COG0408	CL5233.Contig3_All,COG0408	CL5233.Contig4_All,COG0408	CL5270.Contig1_All,COG0452	CL5270.Contig2_All,COG0452	CL5270.Contig5_All,COG0452	CL5272.Contig1_All,COG1587	CL5272.Contig2_All,COG1587	CL5272.Contig3_All,COG1587	CL5391.Contig1_All,COG1429	CL5391.Contig2_All,COG1429	CL5391.Contig3_All,COG1429	CL5391.Contig5_All,COG1429	CL5694.Contig1_All,COG0499	CL5694.Contig2_All,COG0499	CL5694.Contig3_All,COG0499	CL5694.Contig4_All,COG0499	CL5694.Contig5_All,COG0499	CL5694.Contig6_All,COG0499	CL5694.Contig7_All,COG0499	CL5832.Contig1_All,COG0156	CL5832.Contig2_All,COG0156
I	Lipid transport and metabolism	794	CL4642.Contig1_All,COG1028	CL4642.Contig2_All,COG1028	CL4722.Contig1_All,COG1960	CL4722.Contig2_All,COG1960	CL4800.Contig1_All,COG2267	CL4800.Contig3_All,COG2267	CL4802.Contig1_All,COG2267	CL4802.Contig3_All,COG2267	CL4921.Contig1_All,COG0318	CL4921.Contig2_All,COG0318	CL4959.Contig1_All,COG4281	CL4959.Contig2_All,COG4281	CL4959.Contig3_All,COG4281	CL5068.Contig1_All,COG2272	CL5068.Contig2_All,COG2272	CL5178.Contig1_All,COG0671	CL5205.Contig2_All,COG0558	CL5206.Contig1_All,COG0615	CL5206.Contig2_All,COG0615	CL5206.Contig3_All,COG0615	CL5206.Contig4_All,COG0615	CL5263.Contig1_All,COG1028	CL5263.Contig2_All,COG1028	CL5263.Contig3_All,COG1028	CL5271.Contig1_All,COG0688	CL5271.Contig5_All,COG0688	CL5330.Contig1_All,COG1028	CL5330.Contig2_All,COG1028	CL5330.Contig3_All,COG1028	CL5330.Contig4_All,COG1028	CL5348.Contig1_All,COG1028	CL5348.Contig2_All,COG1028	CL5348.Contig3_All,COG1028	CL5348.Contig4_All,COG1028	CL5354.Contig2_All,COG2267	CL5387.Contig1_All,COG2267	CL5387.Contig2_All,COG2267	CL5387.Contig3_All,COG2267	CL5387.Contig4_All,COG2267	CL5438.Contig1_All,COG1022	CL5445.Contig1_All,COG0318	CL5445.Contig2_All,COG0318	CL5500.Contig1_All,COG0183	CL5500.Contig2_All,COG0183	CL5514.Contig1_All,COG2267	CL5514.Contig2_All,COG2267	CL5533.Contig1_All,COG1502
J	Translation, ribosomal structure and biogenesis	3069	CL4598.Contig1_All,COG1498	CL4598.Contig2_All,COG1498	CL4598.Contig3_All,COG1498	CL4598.Contig4_All,COG1498	CL4600.Contig1_All,COG1530	CL4600.Contig1_All,COG0532	CL4600.Contig1_All,COG0130	CL4600.Contig2_All,COG1530	CL4600.Contig2_All,COG0532	CL4600.Contig2_All,COG0130	CL4607.Contig1_All,COG1530	CL4607.Contig5_All,COG1530	CL4607.Contig5_All,COG0532	CL4607.Contig7_All,COG1530	CL4607.Contig8_All,COG1530	CL4607.Contig9_All,COG1530	CL4607.Contig10_All,COG1530	CL4607.Contig11_All,COG1530	CL4607.Contig12_All,COG1530	CL4607.Contig13_All,COG1530	CL4607.Contig14_All,COG1530	CL4607.Contig14_All,COG0532	CL4607.Contig15_All,COG1530	CL4607.Contig15_All,COG0532	CL4634.Contig1_All,COG0154	CL4634.Contig2_All,COG0154	CL4662.Contig1_All,COG0532	CL4672.Contig2_All,COG5099	CL4697.Contig1_All,COG0060	CL4697.Contig2_All,COG0060	CL4699.Contig1_All,COG0423	CL4699.Contig2_All,COG0423	CL4707.Contig10_All,COG1530	CL4707.Contig10_All,COG0532	CL4707.Contig12_All,COG1530	CL4707.Contig12_All,COG0532	CL4707.Contig13_All,COG1530	CL4707.Contig13_All,COG0532	CL4707.Contig14_All,COG1530	CL4707.Contig14_All,COG0532	CL4707.Contig16_All,COG1530	CL4707.Contig18_All,COG0532	CL4710.Contig1_All,COG1530	CL4710.Contig1_All,COG0532	CL4710.Contig1_All,COG1498	CL4710.Contig2_All,COG1530	CL4710.Contig2_All,COG0532
K	Transcription	3891	CL4585.Contig3_All,COG5259	CL4593.Contig1_All,COG0086	CL4598.Contig1_All,COG5164	CL4598.Contig1_All,COG5259	CL4598.Contig2_All,COG5164	CL4598.Contig2_All,COG5259	CL4598.Contig3_All,COG5164	CL4598.Contig3_All,COG5259	CL4598.Contig4_All,COG5164	CL4598.Contig4_All,COG5259	CL4601.Contig1_All,COG0557	CL4601.Contig2_All,COG0557	CL4613.Contig1_All,COG0515	CL4633.Contig1_All,COG0515	CL4633.Contig2_All,COG0515	CL4633.Contig3_All,COG0515	CL4633.Contig4_All,COG0515	CL4633.Contig5_All,COG0515	CL4633.Contig6_All,COG0515	CL4633.Contig7_All,COG0515	CL4646.Contig1_All,COG0515	CL4646.Contig2_All,COG0515	CL4646.Contig3_All,COG0515	CL4651.Contig1_All,COG0515	CL4651.Contig2_All,COG0515	CL4651.Contig3_All,COG0515	CL4651.Contig4_All,COG0515	CL4655.Contig1_All,COG5624	CL4655.Contig2_All,COG5624	CL4655.Contig3_All,COG5624	CL4655.Contig4_All,COG5624	CL4655.Contig5_All,COG5624	CL4656.Contig3_All,COG5137	CL4656.Contig4_All,COG5179	CL4656.Contig4_All,COG5076	CL4656.Contig5_All,COG5179	CL4656.Contig5_All,COG5076	CL4680.Contig2_All,COG0515	CL4686.Contig1_All,COG0515	CL4686.Contig2_All,COG0515	CL4707.Contig1_All,COG0515	CL4707.Contig2_All,COG0515	CL4707.Contig3_All,COG0515	CL4707.Contig4_All,COG0515	CL4707.Contig5_All,COG5190	CL4707.Contig6_All,COG0515	CL4707.Contig7_All,COG0515
L	Replication, recombination and repair	4156	CL4613.Contig1_All,COG0515	CL4633.Contig1_All,COG0515	CL4633.Contig2_All,COG0515	CL4633.Contig3_All,COG0515	CL4633.Contig4_All,COG0515	CL4633.Contig5_All,COG0515	CL4633.Contig6_All,COG0515	CL4633.Contig7_All,COG0515	CL4638.Contig1_All,COG0323	CL4638.Contig2_All,COG0323	CL4638.Contig3_All,COG0323	CL4638.Contig4_All,COG0323	CL4638.Contig5_All,COG0323	CL4643.Contig2_All,COG0419	CL4646.Contig1_All,COG0515	CL4646.Contig2_All,COG0515	CL4646.Contig3_All,COG0515	CL4651.Contig1_All,COG0515	CL4651.Contig2_All,COG0515	CL4651.Contig3_All,COG0515	CL4651.Contig4_All,COG0515	CL4662.Contig1_All,COG0419	CL4680.Contig2_All,COG0515	CL4680.Contig3_All,COG5235	CL4686.Contig1_All,COG0515	CL4686.Contig2_All,COG0515	CL4690.Contig1_All,COG0419	CL4690.Contig2_All,COG0419	CL4690.Contig3_All,COG0419	CL4690.Contig4_All,COG0419	CL4691.Contig1_All,COG0419	CL4698.Contig1_All,COG0419	CL4698.Contig2_All,COG0419	CL4698.Contig4_All,COG0419	CL4704.Contig1_All,COG0419	CL4704.Contig2_All,COG0419	CL4707.Contig1_All,COG0515	CL4707.Contig2_All,COG0515	CL4707.Contig3_All,COG0515	CL4707.Contig4_All,COG0515	CL4707.Contig6_All,COG0515	CL4707.Contig7_All,COG0515	CL4707.Contig8_All,COG0515	CL4707.Contig9_All,COG0515	CL4707.Contig11_All,COG0515	CL4707.Contig15_All,COG0515	CL4707.Contig17_All,COG0515
M	Cell wall/membrane/envelope biogenesis	1990	CL4585.Contig3_All,COG3468	CL4607.Contig7_All,COG1442	CL4607.Contig8_All,COG1442	CL4607.Contig9_All,COG1442	CL4607.Contig10_All,COG1442	CL4607.Contig11_All,COG1442	CL4607.Contig12_All,COG1442	CL4607.Contig14_All,COG1442	CL4607.Contig15_All,COG1442	CL4688.Contig8_All,COG3637	CL4692.Contig1_All,COG3209	CL4692.Contig2_All,COG3209	CL4692.Contig3_All,COG3209	CL4692.Contig4_All,COG3209	CL4707.Contig13_All,COG3468	CL4707.Contig16_All,COG3468	CL4707.Contig16_All,COG3064	CL4707.Contig18_All,COG3064	CL4710.Contig1_All,COG1589	CL4710.Contig2_All,COG1589	CL4732.Contig1_All,COG0810	CL4748.Contig1_All,COG0810	CL4748.Contig2_All,COG0810	CL4780.Contig1_All,COG3468	CL4780.Contig3_All,COG3468	CL4780.Contig4_All,COG3468	CL4780.Contig7_All,COG3468	CL4794.Contig2_All,COG3468	CL4818.Contig1_All,COG2335	CL4870.Contig1_All,COG3064	CL4870.Contig2_All,COG3064	CL4870.Contig4_All,COG3064	CL4872.Contig1_All,COG3064	CL4872.Contig2_All,COG3064	CL4872.Contig3_All,COG3064	CL4872.Contig3_All,COG3468	CL4877.Contig1_All,COG3637	CL4877.Contig1_All,COG2885	CL4877.Contig1_All,COG3206	CL4877.Contig2_All,COG0810	CL4885.Contig2_All,COG3637	CL4885.Contig2_All,COG0810	CL4885.Contig2_All,COG2885	CL4924.Contig1_All,COG0810	CL4924.Contig2_All,COG0810	CL4924.Contig3_All,COG0810	CL4947.Contig1_All,COG3468
N	Cell motility	415	CL4606.Contig1_All,COG1705	CL4606.Contig2_All,COG5651	CL4606.Contig2_All,COG1705	CL4606.Contig3_All,COG5651	CL4606.Contig3_All,COG1705	CL4671.Contig1_All,COG1705	CL4691.Contig1_All,COG3351	CL4710.Contig1_All,COG0630	CL4737.Contig2_All,COG3170	CL4737.Contig3_All,COG3170	CL4737.Contig4_All,COG3170	CL4770.Contig3_All,COG3351	CL4770.Contig4_All,COG3351	CL4770.Contig5_All,COG3351	CL4770.Contig6_All,COG3351	CL4770.Contig7_All,COG3351	CL4945.Contig1_All,COG5651	CL4945.Contig4_All,COG5651	CL4945.Contig5_All,COG5651	CL4945.Contig6_All,COG5651	CL4947.Contig3_All,COG1345	CL4947.Contig4_All,COG1345	CL5170.Contig1_All,COG1317	CL5271.Contig5_All,COG1705	CL5286.Contig1_All,COG3351	CL5286.Contig2_All,COG3351	CL5349.Contig1_All,COG3351	CL5349.Contig2_All,COG3351	CL5414.Contig1_All,COG5651	CL5414.Contig2_All,COG5651	CL5466.Contig2_All,COG0840	CL5780.Contig1_All,COG1705	CL5921.Contig1_All,COG3351	CL5937.Contig2_All,COG3351	CL5937.Contig5_All,COG3351	CL5961.Contig2_All,COG3170	CL6020.Contig2_All,COG5651	CL6020.Contig3_All,COG5651	CL6112.Contig1_All,COG5651	CL6112.Contig2_All,COG5651	CL6229.Contig1_All,COG0643	CL6229.Contig2_All,COG0643	CL6267.Contig1_All,COG1705	CL6267.Contig3_All,COG1705	CL6290.Contig1_All,COG5651	CL6290.Contig2_All,COG5651	CL6768.Contig1_All,COG5651
O	Posttranslational modification, protein turnover, chaperones	2447	CL4595.Contig3_All,COG0443	CL4635.Contig2_All,COG2371	CL4651.Contig1_All,COG0443	CL4651.Contig2_All,COG0443	CL4651.Contig3_All,COG0443	CL4651.Contig4_All,COG0443	CL4651.Contig5_All,COG5021	CL4656.Contig3_All,COG5021	CL4694.Contig1_All,COG5640	CL4694.Contig2_All,COG5640	CL4702.Contig1_All,COG5539	CL4711.Contig1_All,COG5021	CL4711.Contig2_All,COG5021	CL4711.Contig3_All,COG0443	CL4711.Contig4_All,COG5021	CL4711.Contig5_All,COG5021	CL4711.Contig6_All,COG5021	CL4711.Contig7_All,COG0443	CL4732.Contig1_All,COG0443	CL4732.Contig2_All,COG1404	CL4732.Contig2_All,COG0443	CL4738.Contig1_All,COG0652	CL4738.Contig2_All,COG0652	CL4738.Contig3_All,COG0652	CL4742.Contig1_All,COG5272	CL4742.Contig2_All,COG5272	CL4742.Contig3_All,COG5272	CL4748.Contig1_All,COG0443	CL4748.Contig2_All,COG0443	CL4793.Contig1_All,COG5533	CL4793.Contig1_All,COG5560	CL4793.Contig1_All,COG5077	CL4793.Contig2_All,COG5533	CL4793.Contig2_All,COG5077	CL4793.Contig2_All,COG5560	CL4793.Contig3_All,COG5560	CL4799.Contig1_All,COG3590	CL4799.Contig2_All,COG3590	CL4809.Contig1_All,COG0484	CL4809.Contig1_All,COG2214	CL4809.Contig2_All,COG0484	CL4809.Contig2_All,COG2214	CL4818.Contig1_All,COG0443	CL4818.Contig2_All,COG0443	CL4818.Contig2_All,COG0652	CL4823.Contig1_All,COG1612	CL4823.Contig2_All,COG1612
P	Inorganic ion transport and metabolism	1402	CL4595.Contig3_All,COG1840	CL4602.Contig1_All,COG3119	CL4602.Contig2_All,COG3119	CL4635.Contig2_All,COG4531	CL4659.Contig3_All,COG0530	CL4753.Contig1_All,COG0530	CL4753.Contig2_All,COG0530	CL4829.Contig1_All,COG1824	CL4829.Contig2_All,COG1824	CL4829.Contig3_All,COG1824	CL4833.Contig2_All,COG1230	CL4836.Contig2_All,COG4531	CL4845.Contig1_All,COG0025	CL4845.Contig2_All,COG0025	CL4847.Contig2_All,COG4531	CL4882.Contig1_All,COG0025	CL4882.Contig2_All,COG0025	CL4882.Contig3_All,COG0025	CL4900.Contig1_All,COG4531	CL4905.Contig1_All,COG4531	CL4905.Contig3_All,COG4531	CL4909.Contig1_All,COG0477	CL4909.Contig2_All,COG0477	CL4993.Contig1_All,COG1230	CL5033.Contig1_All,COG3703	CL5033.Contig2_All,COG3703	CL5033.Contig3_All,COG3703	CL5033.Contig4_All,COG3703	CL5060.Contig1_All,COG0530	CL5060.Contig2_All,COG0530	CL5060.Contig3_All,COG0530	CL5060.Contig4_All,COG0530	CL5060.Contig6_All,COG0530	CL5126.Contig2_All,COG0474	CL5131.Contig2_All,COG4531	CL5131.Contig2_All,COG1230	CL5208.Contig1_All,COG4531	CL5274.Contig1_All,COG4531	CL5274.Contig2_All,COG4531	CL5274.Contig3_All,COG4531	CL5274.Contig4_All,COG4531	CL5334.Contig1_All,COG0428	CL5334.Contig2_All,COG0428	CL5334.Contig3_All,COG0428	CL5334.Contig4_All,COG0428	CL5337.Contig1_All,COG0474	CL5337.Contig2_All,COG0474
Q	Secondary metabolites biosynthesis, transport and catabolism	1005	CL4642.Contig1_All,COG1028	CL4642.Contig2_All,COG1028	CL4659.Contig3_All,COG2931	CL4661.Contig1_All,COG3320	CL4661.Contig2_All,COG3320	CL4719.Contig1_All,COG3670	CL4719.Contig2_All,COG3670	CL4719.Contig3_All,COG3670	CL4719.Contig4_All,COG3670	CL4725.Contig2_All,COG1463	CL4725.Contig3_All,COG1463	CL4725.Contig4_All,COG1463	CL4725.Contig5_All,COG1463	CL4753.Contig1_All,COG2931	CL4753.Contig2_All,COG2931	CL4806.Contig1_All,COG2124	CL4806.Contig2_All,COG2124	CL4806.Contig3_All,COG2124	CL4863.Contig1_All,COG1233	CL4863.Contig2_All,COG1233	CL4883.Contig1_All,COG1463	CL4921.Contig1_All,COG0318	CL4921.Contig2_All,COG0318	CL4923.Contig1_All,COG2124	CL4923.Contig2_All,COG2124	CL4923.Contig3_All,COG2124	CL4945.Contig1_All,COG2931	CL4945.Contig4_All,COG2931	CL4945.Contig5_All,COG2931	CL4945.Contig6_All,COG2931	CL4947.Contig1_All,COG2931	CL4947.Contig3_All,COG2931	CL5009.Contig1_All,COG2931	CL5009.Contig2_All,COG2931	CL5009.Contig3_All,COG2931	CL5040.Contig1_All,COG2124	CL5040.Contig2_All,COG2124	CL5040.Contig3_All,COG2124	CL5043.Contig1_All,COG2931	CL5043.Contig2_All,COG2931	CL5133.Contig1_All,COG3320	CL5133.Contig2_All,COG3320	CL5133.Contig3_All,COG3320	CL5133.Contig4_All,COG3320	CL5133.Contig5_All,COG3320	CL5210.Contig1_All,COG3733	CL5210.Contig2_All,COG3733
R	General function prediction only	9255	CL4585.Contig3_All,COG0724	CL4590.Contig1_All,COG5048	CL4590.Contig2_All,COG5048	CL4592.Contig1_All,COG5263	CL4592.Contig2_All,COG5263	CL4598.Contig1_All,COG0724	CL4598.Contig1_All,COG5307	CL4598.Contig2_All,COG0724	CL4598.Contig2_All,COG5307	CL4598.Contig3_All,COG0724	CL4598.Contig3_All,COG5307	CL4598.Contig4_All,COG0724	CL4598.Contig4_All,COG5307	CL4607.Contig9_All,COG1418	CL4613.Contig1_All,COG0515	CL4616.Contig1_All,COG0666	CL4616.Contig3_All,COG0666	CL4616.Contig4_All,COG0666	CL4627.Contig2_All,COG5126	CL4631.Contig2_All,COG5048	CL4631.Contig3_All,COG5048	CL4633.Contig1_All,COG0515	CL4633.Contig2_All,COG0515	CL4633.Contig3_All,COG0515	CL4633.Contig4_All,COG0515	CL4633.Contig5_All,COG0515	CL4633.Contig6_All,COG0515	CL4633.Contig7_All,COG0515	CL4635.Contig2_All,COG2215	CL4642.Contig1_All,COG1028	CL4642.Contig1_All,COG0300	CL4642.Contig2_All,COG1028	CL4642.Contig2_All,COG0300	CL4646.Contig1_All,COG0515	CL4646.Contig2_All,COG0515	CL4646.Contig3_All,COG0515	CL4651.Contig1_All,COG0515	CL4651.Contig2_All,COG0515	CL4651.Contig3_All,COG0515	CL4651.Contig4_All,COG0515	CL4653.Contig1_All,COG0724	CL4653.Contig2_All,COG0724	CL4653.Contig3_All,COG0724	CL4653.Contig4_All,COG0724	CL4653.Contig5_All,COG0724	CL4653.Contig6_All,COG0724	CL4656.Contig3_All,COG5271
S	Function unknown	1977	CL4595.Contig3_All,COG3501	CL4606.Contig1_All,COG3501	CL4606.Contig2_All,COG3501	CL4606.Contig3_All,COG3501	CL4607.Contig8_All,COG4991	CL4607.Contig12_All,COG4991	CL4607.Contig13_All,COG4991	CL4651.Contig1_All,COG3501	CL4651.Contig2_All,COG3501	CL4651.Contig3_All,COG3501	CL4651.Contig4_All,COG3501	CL4656.Contig1_All,COG5644	CL4659.Contig2_All,COG4625	CL4672.Contig1_All,COG2078	CL4672.Contig2_All,COG2078	CL4685.Contig1_All,COG3501	CL4715.Contig1_All,COG5493	CL4715.Contig4_All,COG5493	CL4720.Contig1_All,COG3501	CL4720.Contig2_All,COG3501	CL4737.Contig2_All,COG1511	CL4737.Contig4_All,COG3266	CL4817.Contig1_All,COG1511	CL4817.Contig3_All,COG1511	CL4818.Contig1_All,COG3501	CL4818.Contig1_All,COG2340	CL4818.Contig2_All,COG3501	CL4818.Contig2_All,COG2340	CL4826.Contig1_All,COG1511	CL4826.Contig2_All,COG1511	CL4826.Contig3_All,COG1511	CL4841.Contig1_All,COG1340	CL4841.Contig2_All,COG1340	CL4870.Contig2_All,COG1714	CL4898.Contig1_All,COG4886	CL4898.Contig2_All,COG4886	CL4898.Contig3_All,COG4886	CL4898.Contig4_All,COG4886	CL4910.Contig3_All,COG4886	CL4941.Contig1_All,COG5548	CL4941.Contig2_All,COG5548	CL4941.Contig3_All,COG5548	CL4977.Contig2_All,COG4886	CL4986.Contig2_All,COG3391	CL4986.Contig3_All,COG3391	CL5027.Contig1_All,COG4642	CL5027.Contig2_All,COG4642
T	Signal transduction mechanisms	3223	CL4597.Contig1_All,COG5170	CL4597.Contig2_All,COG5170	CL4600.Contig1_All,COG0834	CL4600.Contig2_All,COG0834	CL4612.Contig1_All,COG0631	CL4612.Contig2_All,COG0631	CL4612.Contig3_All,COG0631	CL4612.Contig4_All,COG0631	CL4613.Contig1_All,COG0515	CL4621.Contig1_All,COG0642	CL4621.Contig2_All,COG0642	CL4627.Contig2_All,COG5126	CL4633.Contig1_All,COG0515	CL4633.Contig2_All,COG0515	CL4633.Contig3_All,COG0515	CL4633.Contig4_All,COG0515	CL4633.Contig5_All,COG0515	CL4633.Contig6_All,COG0515	CL4633.Contig7_All,COG0515	CL4646.Contig1_All,COG0515	CL4646.Contig2_All,COG0515	CL4646.Contig3_All,COG0515	CL4651.Contig1_All,COG0515	CL4651.Contig2_All,COG0515	CL4651.Contig3_All,COG0515	CL4651.Contig4_All,COG0515	CL4659.Contig2_All,COG5411	CL4659.Contig3_All,COG5411	CL4680.Contig2_All,COG0515	CL4686.Contig1_All,COG0515	CL4686.Contig2_All,COG0515	CL4707.Contig1_All,COG0515	CL4707.Contig2_All,COG0515	CL4707.Contig3_All,COG0515	CL4707.Contig4_All,COG0515	CL4707.Contig6_All,COG0515	CL4707.Contig7_All,COG0515	CL4707.Contig8_All,COG0515	CL4707.Contig9_All,COG0515	CL4707.Contig11_All,COG0515	CL4707.Contig15_All,COG0515	CL4707.Contig17_All,COG0515	CL4720.Contig1_All,COG0515	CL4720.Contig2_All,COG0515	CL4725.Contig2_All,COG0515	CL4725.Contig3_All,COG0515	CL4725.Contig4_All,COG0515
U	Intracellular trafficking, secretion, and vesicular transport	1656	CL4585.Contig3_All,COG3468	CL4595.Contig3_All,COG4796	CL4606.Contig1_All,COG1705	CL4606.Contig2_All,COG1705	CL4606.Contig3_All,COG1705	CL4671.Contig1_All,COG1705	CL4707.Contig13_All,COG3468	CL4707.Contig16_All,COG3468	CL4710.Contig1_All,COG0630	CL4737.Contig2_All,COG3170	CL4737.Contig2_All,COG4796	CL4737.Contig3_All,COG3170	CL4737.Contig3_All,COG4796	CL4737.Contig4_All,COG3170	CL4780.Contig1_All,COG3468	CL4780.Contig3_All,COG3468	CL4780.Contig4_All,COG3468	CL4780.Contig7_All,COG3468	CL4794.Contig2_All,COG3468	CL4800.Contig2_All,COG3210	CL4800.Contig2_All,COG5295	CL4800.Contig3_All,COG3210	CL4800.Contig3_All,COG5295	CL4802.Contig1_All,COG4796	CL4814.Contig2_All,COG5391	CL4814.Contig3_All,COG5391	CL4836.Contig2_All,COG5096	CL4836.Contig4_All,COG5096	CL4872.Contig3_All,COG3468	CL4912.Contig1_All,COG5215	CL4912.Contig5_All,COG5215	CL4917.Contig2_All,COG5070	CL4947.Contig1_All,COG5295	CL4947.Contig1_All,COG3210	CL4947.Contig1_All,COG3468	CL4947.Contig2_All,COG5295	CL4947.Contig2_All,COG3468	CL4947.Contig2_All,COG3210	CL4947.Contig3_All,COG5295	CL4947.Contig3_All,COG3210	CL4947.Contig4_All,COG3210	CL4947.Contig4_All,COG5295	CL4995.Contig1_All,COG5052	CL4995.Contig2_All,COG5052	CL4995.Contig3_All,COG5052	CL5043.Contig1_All,COG3468	CL5152.Contig3_All,COG3468
V	Defense mechanisms	146	CL4919.Contig1_All,COG1132	CL4919.Contig2_All,COG1132	CL4919.Contig3_All,COG1132	CL4989.Contig1_All,COG1131	CL4989.Contig2_All,COG1131	CL4989.Contig3_All,COG1131	CL5147.Contig1_All,COG3440	CL5147.Contig2_All,COG3440	CL5147.Contig3_All,COG3440	CL5147.Contig4_All,COG3440	CL5309.Contig2_All,COG1131	CL5309.Contig4_All,COG1131	CL5698.Contig1_All,COG1132	CL5698.Contig2_All,COG1132	CL5698.Contig3_All,COG1132	CL6352.Contig1_All,COG1132	CL6352.Contig2_All,COG1132	CL6352.Contig3_All,COG1132	CL6596.Contig1_All,COG1401	CL6596.Contig2_All,COG1401	CL6596.Contig3_All,COG1401	CL6596.Contig4_All,COG1401	CL6673.Contig1_All,COG1131	CL6673.Contig2_All,COG1131	CL6673.Contig3_All,COG1131	CL6673.Contig4_All,COG1131	CL8493.Contig1_All,COG1132	CL8493.Contig2_All,COG1132	CL8493.Contig3_All,COG1132	CL8493.Contig4_All,COG1132	CL8493.Contig5_All,COG1132	CL8493.Contig6_All,COG1132	CL8493.Contig7_All,COG1132	CL8493.Contig8_All,COG1132	CL8857.Contig1_All,COG0534	CL8857.Contig2_All,COG0534	CL8930.Contig3_All,COG2720	CL9308.Contig1_All,COG1131	CL9308.Contig2_All,COG1131	CL9308.Contig3_All,COG1131	CL9308.Contig3_All,COG0842	CL9387.Contig1_All,COG1131	CL9387.Contig2_All,COG1131	CL9412.Contig1_All,COG1131	CL9412.Contig2_All,COG1131	CL9412.Contig4_All,COG1131	CL9412.Contig5_All,COG1131
W	Extracellular structures	103	CL4800.Contig2_All,COG5295	CL4800.Contig3_All,COG5295	CL4947.Contig1_All,COG5295	CL4947.Contig2_All,COG5295	CL4947.Contig3_All,COG5295	CL4947.Contig4_All,COG5295	CL5538.Contig3_All,COG5295	CL5538.Contig4_All,COG5295	CL6112.Contig1_All,COG5295	CL6112.Contig2_All,COG5295	CL6328.Contig1_All,COG5295	CL7512.Contig1_All,COG5295	CL7512.Contig2_All,COG5295	CL7512.Contig3_All,COG5295	CL7514.Contig1_All,COG5295	CL7514.Contig2_All,COG5295	CL7514.Contig3_All,COG5295	CL7514.Contig4_All,COG5295	CL8165.Contig1_All,COG5295	CL8165.Contig2_All,COG5295	CL8165.Contig3_All,COG5295	CL9678.Contig1_All,COG5295	CL9678.Contig2_All,COG5295	CL9678.Contig3_All,COG5295	CL9678.Contig5_All,COG5295	CL10718.Contig3_All,COG5295	Unigene2520_All,COG5295	Unigene3121_All,COG5295	Unigene3639_All,COG5295	Unigene3642_All,COG5295	Unigene4350_All,COG5295	CL303.Contig1_All,COG5295	Unigene6537_All,COG5295	Unigene8619_All,COG5295	Unigene9390_All,COG5295	Unigene10866_All,COG5295	Unigene14954_All,COG5295	Unigene19549_All,COG5295	Unigene19551_All,COG5295	Unigene19574_All,COG5295	Unigene19686_All,COG5295	Unigene21993_All,COG5295	Unigene24358_All,COG5295	Unigene24537_All,COG5295	Unigene29628_All,COG5295	Unigene29720_All,COG5295	Unigene40626_All,COG5295
Y	Nuclear structure	10	CL8800.Contig5_All,COG5101	CL9997.Contig1_All,COG5100	CL9997.Contig2_All,COG5100	CL9997.Contig3_All,COG5100	CL10614.Contig1_All,COG5101	CL10614.Contig2_All,COG5101	CL10614.Contig3_All,COG5101	CL10614.Contig4_All,COG5101	Unigene12721_All,COG5101	CL2916.Contig2_All,COG5101
Z	Cytoskeleton	1212	CL4627.Contig2_All,COG5126	CL4650.Contig1_All,COG5019	CL4691.Contig1_All,COG5022	CL4698.Contig1_All,COG5022	CL4698.Contig4_All,COG5022	CL4704.Contig1_All,COG5069	CL4704.Contig2_All,COG5069	CL4704.Contig3_All,COG5069	CL4732.Contig1_All,COG5022	CL4732.Contig2_All,COG5022	CL4764.Contig1_All,COG5022	CL4780.Contig3_All,COG5022	CL4780.Contig4_All,COG5022	CL4780.Contig7_All,COG5022	CL4780.Contig8_All,COG5022	CL4817.Contig1_All,COG5022	CL4817.Contig3_All,COG5022	CL4826.Contig1_All,COG5022	CL4826.Contig2_All,COG5022	CL4826.Contig3_All,COG5022	CL4904.Contig2_All,COG5022	CL4928.Contig1_All,COG5022	CL4936.Contig1_All,COG5022	CL4943.Contig1_All,COG5022	CL5083.Contig1_All,COG5059	CL5083.Contig2_All,COG5059	CL5115.Contig2_All,COG5022	CL5115.Contig3_All,COG5022	CL5121.Contig1_All,COG5069	CL5121.Contig2_All,COG5069	CL5121.Contig3_All,COG5069	CL5121.Contig4_All,COG5069	CL5121.Contig5_All,COG5069	CL5169.Contig1_All,COG5019	CL5169.Contig2_All,COG5019	CL5190.Contig1_All,COG5059	CL5190.Contig2_All,COG5059	CL5315.Contig1_All,COG5019	CL5315.Contig2_All,COG5019	CL5315.Contig3_All,COG5019	CL5317.Contig1_All,COG5022	CL5317.Contig2_All,COG5022	CL5394.Contig1_All,COG5022	CL5394.Contig2_All,COG5022	CL5394.Contig3_All,COG5022	CL5452.Contig1_All,COG5199	CL5452.Contig2_All,COG5199
[truncated: 5,000 more columns]

## Sheet: Table S5
Table S5. Statistics of unigenes in GO category
Ontoloty	GO term	Number of Genes	Gene members
biological_process	behavior	155	CL10038.Contig1_All;CL10038.Contig5_All;CL103.Contig10_All;CL103.Contig11_All;CL103.Contig2_All;CL103.Contig3_All;CL103.Contig9_All;CL1073.Contig1_All;CL10737.Contig1_All;CL10737.Contig2_All;CL10737.Contig3_All;CL10737.Contig4_All;CL10737.Contig5_All;CL10737.Contig6_All;CL10737.Contig7_All;CL10737.Contig8_All;CL1244.Contig1_All;CL1271.Contig2_All;CL1271.Contig3_All;CL1511.Contig4_All;CL2263.Conti…
biological_process	biological adhesion	464	CL10087.Contig1_All;CL10203.Contig1_All;CL10203.Contig2_All;CL10203.Contig3_All;CL10203.Contig4_All;CL10203.Contig5_All;CL10327.Contig2_All;CL10485.Contig1_All;CL10490.Contig1_All;CL1056.Contig1_All;CL1056.Contig2_All;CL10637.Contig1_All;CL1153.Contig2_All;CL1153.Contig3_All;CL1153.Contig4_All;CL1293.Contig1_All;CL1293.Contig2_All;CL1293.Contig3_All;CL1293.Contig4_All;CL1293.Contig5_All;CL1359.Co…
biological_process	biological regulation	6927	CL10.Contig13_All;CL1001.Contig3_All;CL1001.Contig4_All;CL1001.Contig5_All;CL1001.Contig6_All;CL10020.Contig1_All;CL10020.Contig2_All;CL10025.Contig2_All;CL10035.Contig1_All;CL10035.Contig2_All;CL10035.Contig3_All;CL10035.Contig5_All;CL10037.Contig1_All;CL10047.Contig1_All;CL10047.Contig2_All;CL1005.Contig1_All;CL1005.Contig2_All;CL1005.Contig3_All;CL1005.Contig4_All;CL10061.Contig1_All;CL10062.C…
l;CL4489.Contig1_All;CL4489.Contig2_All;CL4489.Contig3_All;CL4489.Contig4_All;CL4489.Contig5_All;CL4489.Contig6_All;CL4489.Contig7_All;CL4492.Contig2_All;CL4496.Contig1_All;CL4496.Contig2_All;CL4496.Contig3_All;CL4503.Contig2_All;CL4511.Contig2_All;CL4511.Contig4_All;CL4511.Contig5_All;CL4517.Contig1_All;CL4518.Contig1_All;CL4518.Contig2_All;CL4518.Contig4_All;CL4520.Contig2_All;CL4520.Contig3_Al…
9484.Contig2_All;CL9488.Contig1_All;CL9488.Contig2_All;CL9492.Contig1_All;CL9505.Contig1_All;CL9505.Contig2_All;CL9509.Contig1_All;CL9509.Contig2_All;CL9514.Contig1_All;CL9520.Contig1_All;CL9521.Contig2_All;CL9524.Contig1_All;CL9524.Contig2_All;CL9525.Contig2_All;CL9525.Contig3_All;CL9526.Contig1_All;CL9526.Contig2_All;CL9534.Contig1_All;CL9534.Contig2_All;CL9548.Contig1_All;CL9548.Contig2_All;CL…
ll;Unigene40966_All;Unigene40971_All;Unigene40982_All;Unigene40_All;Unigene41004_All;Unigene41009_All;Unigene41019_All;Unigene41022_All;Unigene41046_All;Unigene41051_All;Unigene41052_All;Unigene41078_All;Unigene41092_All;Unigene410_All;Unigene41118_All;Unigene41145_All;Unigene41158_All;Unigene41164_All;Unigene41175_All;Unigene41180_All;Unigene41182_All;Unigene41198_All;Unigene41231_All;Unigene412…
biological_process	cell aggregation	6	CL3224.Contig2_All;CL6977.Contig1_All;CL6977.Contig2_All;Unigene12631_All;Unigene25820_All;Unigene45539_All
biological_process	cellular component organization or biogenesis	2212	CL10025.Contig2_All;CL10037.Contig1_All;CL10047.Contig1_All;CL10047.Contig2_All;CL10062.Contig1_All;CL10081.Contig2_All;CL10099.Contig1_All;CL10099.Contig2_All;CL101.Contig1_All;CL10131.Contig1_All;CL10131.Contig2_All;CL10136.Contig2_All;CL10166.Contig1_All;CL10166.Contig2_All;CL10173.Contig1_All;CL10173.Contig2_All;CL10175.Contig1_All;CL10175.Contig2_All;CL10195.Contig2_All;CL1020.Contig1_All;CL…
_All;Unigene37153_All;Unigene37421_All;Unigene3762_All;Unigene3796_All;Unigene3808_All;Unigene38126_All;Unigene38267_All;Unigene38587_All;Unigene38691_All;Unigene3876_All;Unigene388_All;Unigene389_All;Unigene39173_All;Unigene39421_All;Unigene39449_All;Unigene39731_All;Unigene3973_All;Unigene39776_All;Unigene3988_All;Unigene4018_All;Unigene40323_All;Unigene40324_All;Unigene4037_All;Unigene4040_All…
biological_process	cellular process	13799	CL1.Contig2_All;CL1.Contig3_All;CL10.Contig13_All;CL10.Contig2_All;CL10.Contig4_All;CL10.Contig9_All;CL10002.Contig1_All;CL10006.Contig2_All;CL1001.Contig3_All;CL1001.Contig4_All;CL1001.Contig5_All;CL1001.Contig6_All;CL10019.Contig1_All;CL10019.Contig2_All;CL1002.Contig2_All;CL1002.Contig3_All;CL1002.Contig4_All;CL1002.Contig5_All;CL1002.Contig7_All;CL10020.Contig1_All;CL10020.Contig2_All;CL10025…
.Contig2_All;CL2341.Contig3_All;CL2344.Contig3_All;CL2345.Contig1_All;CL2345.Contig2_All;CL235.Contig3_All;CL2351.Contig1_All;CL2357.Contig1_All;CL2357.Contig2_All;CL2357.Contig3_All;CL2357.Contig4_All;CL2360.Contig3_All;CL2363.Contig1_All;CL2363.Contig2_All;CL2363.Contig3_All;CL2363.Contig4_All;CL2363.Contig5_All;CL2367.Contig1_All;CL2367.Contig2_All;CL2367.Contig3_All;CL2368.Contig1_All;CL2368.…
.Contig2_All;CL4525.Contig3_All;CL4526.Contig1_All;CL4526.Contig2_All;CL4528.Contig1_All;CL4528.Contig2_All;CL4528.Contig3_All;CL453.Contig7_All;CL4532.Contig4_All;CL4533.Contig1_All;CL4533.Contig2_All;CL4534.Contig4_All;CL4534.Contig5_All;CL4534.Contig6_All;CL4537.Contig3_All;CL4540.Contig1_All;CL4540.Contig2_All;CL4540.Contig3_All;CL4548.Contig1_All;CL4548.Contig2_All;CL4548.Contig3_All;CL455.C…
_All;CL6814.Contig2_All;CL6814.Contig4_All;CL6814.Contig5_All;CL6814.Contig6_All;CL6814.Contig7_All;CL682.Contig1_All;CL6827.Contig1_All;CL6827.Contig2_All;CL683.Contig1_All;CL683.Contig2_All;CL6833.Contig2_All;CL6833.Contig5_All;CL6837.Contig1_All;CL6837.Contig2_All;CL684.Contig1_All;CL684.Contig2_All;CL6840.Contig1_All;CL6840.Contig2_All;CL6840.Contig3_All;CL6840.Contig4_All;CL6842.Contig4_All;…
ntig4_All;CL9584.Contig1_All;CL9584.Contig2_All;CL9586.Contig1_All;CL9586.Contig2_All;CL9586.Contig3_All;CL9587.Contig1_All;CL9587.Contig2_All;CL9596.Contig1_All;CL9596.Contig2_All;CL960.Contig1_All;CL960.Contig2_All;CL9600.Contig1_All;CL9600.Contig2_All;CL9602.Contig1_All;CL961.Contig5_All;CL9613.Contig1_All;CL9613.Contig2_All;CL9615.Contig1_All;CL9615.Contig2_All;CL9615.Contig3_All;CL9615.Conti…
50_All;Unigene20155_All;Unigene2015_All;Unigene20162_All;Unigene20165_All;Unigene20169_All;Unigene20172_All;Unigene20175_All;Unigene20187_All;Unigene2018_All;Unigene20192_All;Unigene20199_All;Unigene20200_All;Unigene20207_All;Unigene20221_All;Unigene20225_All;Unigene20227_All;Unigene20236_All;Unigene20237_All;Unigene20240_All;Unigene20250_All;Unigene20255_All;Unigene20267_All;Unigene20268_All;Uni…
ll;Unigene40588_All;Unigene40590_All;Unigene40591_All;Unigene40600_All;Unigene40601_All;Unigene40602_All;Unigene40604_All;Unigene40605_All;Unigene40606_All;Unigene40613_All;Unigene40618_All;Unigene40627_All;Unigene40628_All;Unigene40650_All;Unigene40655_All;Unigene40659_All;Unigene40684_All;Unigene40697_All;Unigene40700_All;Unigene40705_All;Unigene40711_All;Unigene40713_All;Unigene40718_All;Unige…
66775_All;Unigene66776_All;Unigene66789_All;Unigene6680_All;Unigene6681_All;Unigene66822_All;Unigene6682_All;Unigene66846_All;Unigene6686_All;Unigene6687_All;Unigene66884_All;Unigene66923_All;Unigene6700_All;Unigene67011_All;Unigene67035_All;Unigene6703_All;Unigene67047_All;Unigene67048_All;Unigene67049_All;Unigene67059_All;Unigene6705_All;Unigene67061_All;Unigene67071_All;Unigene67072_All;Unigen…
biological_process	detoxification	53	CL1904.Contig1_All;CL1904.Contig2_All;CL1904.Contig3_All;CL2576.Contig2_All;CL3725.Contig1_All;CL3725.Contig2_All;CL3725.Contig3_All;CL3725.Contig4_All;CL4370.Contig1_All;CL4370.Contig3_All;CL5683.Contig1_All;CL5683.Contig2_All;CL6630.Contig1_All;CL6630.Contig2_All;CL6760.Contig1_All;CL6760.Contig2_All;CL7096.Contig1_All;CL7096.Contig2_All;CL858.Contig1_All;CL858.Contig2_All;CL858.Contig3_All;CL8…
biological_process	developmental process	2470	CL10003.Contig1_All;CL10003.Contig2_All;CL10036.Contig1_All;CL10036.Contig2_All;CL10037.Contig1_All;CL10038.Contig1_All;CL10038.Contig5_All;CL10061.Contig1_All;CL10080.Contig1_All;CL10081.Contig2_All;CL10136.Contig2_All;CL10143.Contig1_All;CL1016.Contig1_All;CL1016.Contig2_All;CL10173.Contig1_All;CL10173.Contig2_All;CL10186.Contig1_All;CL10186.Contig2_All;CL10186.Contig3_All;CL10195.Contig2_All;C…
707_All;Unigene24764_All;Unigene24785_All;Unigene247_All;Unigene24851_All;Unigene24876_All;Unigene24907_All;Unigene24908_All;Unigene24940_All;Unigene24944_All;Unigene24952_All;Unigene24956_All;Unigene24962_All;Unigene24969_All;Unigene24991_All;Unigene24993_All;Unigene25029_All;Unigene25037_All;Unigene25057_All;Unigene25081_All;Unigene25094_All;Unigene25119_All;Unigene25125_All;Unigene25130_All;Un…
biological_process	growth	299	CL104.Contig1_All;CL10444.Contig1_All;CL10444.Contig2_All;CL10444.Contig3_All;CL10444.Contig4_All;CL10444.Contig5_All;CL10538.Contig1_All;CL1204.Contig3_All;CL1204.Contig4_All;CL1305.Contig2_All;CL1373.Contig1_All;CL1373.Contig2_All;CL1373.Contig3_All;CL1922.Contig10_All;CL1922.Contig11_All;CL1922.Contig12_All;CL1922.Contig16_All;CL1922.Contig17_All;CL1922.Contig1_All;CL1922.Contig4_All;CL1922.Co…
biological_process	immune system process	627	CL10067.Contig1_All;CL10067.Contig2_All;CL10080.Contig1_All;CL10098.Contig1_All;CL10098.Contig2_All;CL1020.Contig1_All;CL1020.Contig2_All;CL1020.Contig3_All;CL10241.Contig1_All;CL10241.Contig2_All;CL10241.Contig3_All;CL10316.Contig2_All;CL10370.Contig1_All;CL10451.Contig1_All;CL10454.Contig1_All;CL10454.Contig2_All;CL10469.Contig2_All;CL10505.Contig1_All;CL10505.Contig2_All;CL10505.Contig4_All;CL…
biological_process	localization	3532	CL10.Contig14_All;CL10.Contig4_All;CL10.Contig9_All;CL10006.Contig2_All;CL1001.Contig3_All;CL1001.Contig4_All;CL1001.Contig5_All;CL1001.Contig6_All;CL10019.Contig1_All;CL10019.Contig2_All;CL10035.Contig1_All;CL10035.Contig2_All;CL10035.Contig3_All;CL10035.Contig5_All;CL10037.Contig1_All;CL10044.Contig1_All;CL10044.Contig2_All;CL10070.Contig2_All;CL10081.Contig2_All;CL10087.Contig1_All;CL10089.Con…
9.Contig3_All;CL90.Contig1_All;CL90.Contig2_All;CL9004.Contig1_All;CL9007.Contig1_All;CL9007.Contig2_All;CL9007.Contig3_All;CL9007.Contig4_All;CL9007.Contig5_All;CL9013.Contig1_All;CL9024.Contig1_All;CL9024.Contig2_All;CL9031.Contig1_All;CL9031.Contig2_All;CL9031.Contig3_All;CL9036.Contig3_All;CL9036.Contig5_All;CL9059.Contig1_All;CL9064.Contig1_All;CL9064.Contig2_All;CL907.Contig2_All;CL912.Cont…
biological_process	locomotion	523	CL10037.Contig1_All;CL10087.Contig1_All;CL10122.Contig1_All;CL10143.Contig1_All;CL10195.Contig2_All;CL1020.Contig1_All;CL1020.Contig2_All;CL1020.Contig3_All;CL10241.Contig1_All;CL10241.Contig2_All;CL10241.Contig3_All;CL103.Contig10_All;CL103.Contig11_All;CL103.Contig2_All;CL103.Contig3_All;CL103.Contig9_All;CL10444.Contig1_All;CL10444.Contig2_All;CL10444.Contig3_All;CL10444.Contig4_All;CL10444.Co…
biological_process	metabolic process	10832	CL1.Contig2_All;CL1.Contig3_All;CL10.Contig2_All;CL10.Contig4_All;CL10002.Contig1_All;CL1001.Contig1_All;CL1001.Contig2_All;CL1002.Contig2_All;CL1002.Contig3_All;CL1002.Contig4_All;CL1002.Contig5_All;CL1002.Contig7_All;CL10020.Contig1_All;CL10020.Contig2_All;CL10025.Contig2_All;CL10026.Contig1_All;CL10026.Contig3_All;CL10026.Contig4_All;CL10026.Contig5_All;CL10033.Contig10_All;CL10033.Contig2_All…
;CL2635.Contig3_All;CL2635.Contig4_All;CL2635.Contig5_All;CL2635.Contig6_All;CL2635.Contig7_All;CL2636.Contig2_All;CL2637.Contig1_All;CL2638.Contig1_All;CL2638.Contig2_All;CL2638.Contig3_All;CL2638.Contig4_All;CL2641.Contig1_All;CL2641.Contig2_All;CL2641.Contig3_All;CL2641.Contig4_All;CL2641.Contig5_All;CL2648.Contig1_All;CL2648.Contig6_All;CL2648.Contig7_All;CL2660.Contig1_All;CL2660.Contig2_All…
_All;CL5427.Contig2_All;CL5430.Contig1_All;CL5432.Contig2_All;CL5433.Contig1_All;CL5435.Contig5_All;CL5438.Contig1_All;CL5445.Contig2_All;CL5456.Contig1_All;CL5458.Contig1_All;CL5458.Contig2_All;CL5459.Contig2_All;CL546.Contig1_All;CL5463.Contig1_All;CL5463.Contig3_All;CL5463.Contig5_All;CL5463.Contig6_All;CL5463.Contig8_All;CL547.Contig7_All;CL5471.Contig1_All;CL5471.Contig2_All;CL5474.Contig2_A…
g2_All;CL8469.Contig1_All;CL8476.Contig2_All;CL848.Contig1_All;CL8482.Contig1_All;CL8482.Contig2_All;CL8483.Contig1_All;CL8483.Contig2_All;CL8483.Contig3_All;CL8483.Contig4_All;CL8487.Contig2_All;CL849.Contig1_All;CL849.Contig2_All;CL8501.Contig1_All;CL8501.Contig2_All;CL8512.Contig5_All;CL8514.Contig4_All;CL8516.Contig1_All;CL8516.Contig2_All;CL8518.Contig1_All;CL8518.Contig2_All;CL8530.Contig1_…
8483_All;Unigene18495_All;Unigene18499_All;Unigene18504_All;Unigene18508_All;Unigene18511_All;Unigene18519_All;Unigene18526_All;Unigene18564_All;Unigene18612_All;Unigene18640_All;Unigene18646_All;Unigene18647_All;Unigene18660_All;Unigene18686_All;Unigene18692_All;Unigene18740_All;Unigene18743_All;Unigene18754_All;Unigene18766_All;Unigene18775_All;Unigene18778_All;Unigene18793_All;Unigene18827_All…
2_All;Unigene45871_All;Unigene45872_All;Unigene45888_All;Unigene45889_All;Unigene4588_All;Unigene45890_All;Unigene45891_All;Unigene45892_All;Unigene45896_All;Unigene45897_All;Unigene45898_All;Unigene45899_All;Unigene46015_All;Unigene46049_All;Unigene46072_All;Unigene4610_All;Unigene4611_All;Unigene46155_All;Unigene46165_All;Unigene4616_All;Unigene46187_All;Unigene46188_All;Unigene46205_All;Unigen…
biological_process	multi-organism process	195	CL10067.Contig1_All;CL10067.Contig2_All;CL10399.Contig1_All;CL10573.Contig1_All;CL10693.Contig1_All;CL10693.Contig2_All;CL10801.Contig6_All;CL10801.Contig7_All;CL1334.Contig11_All;CL1334.Contig14_All;CL1334.Contig8_All;CL1566.Contig1_All;CL1566.Contig3_All;CL2265.Contig3_All;CL2265.Contig4_All;CL2274.Contig1_All;CL2274.Contig2_All;CL2473.Contig1_All;CL2473.Contig2_All;CL2748.Contig1_All;CL2748.Co…
biological_process	multicellular organismal process	2545	CL10003.Contig1_All;CL10003.Contig2_All;CL1001.Contig3_All;CL1001.Contig4_All;CL1001.Contig5_All;CL1001.Contig6_All;CL10036.Contig1_All;CL10036.Contig2_All;CL10037.Contig1_All;CL10038.Contig1_All;CL10038.Contig5_All;CL10061.Contig1_All;CL10067.Contig1_All;CL10067.Contig2_All;CL10080.Contig1_All;CL10081.Contig2_All;CL10127.Contig2_All;CL10136.Contig2_All;CL10143.Contig1_All;CL1016.Contig1_All;CL10…
gene24493_All;Unigene24521_All;Unigene24525_All;Unigene24540_All;Unigene24544_All;Unigene24630_All;Unigene24653_All;Unigene24661_All;Unigene24668_All;Unigene24671_All;Unigene24677_All;Unigene24694_All;Unigene24698_All;Unigene24707_All;Unigene24764_All;Unigene24785_All;Unigene247_All;Unigene24851_All;Unigene24876_All;Unigene24907_All;Unigene24908_All;Unigene24940_All;Unigene24944_All;Unigene24952_…
biological_process	negative regulation of biological process	879	CL10.Contig13_All;CL10025.Contig2_All;CL10067.Contig1_All;CL10067.Contig2_All;CL10072.Contig3_All;CL10072.Contig4_All;CL10127.Contig2_All;CL10231.Contig1_All;CL10238.Contig1_All;CL10276.Contig1_All;CL10313.Contig1_All;CL10313.Contig2_All;CL10316.Contig2_All;CL10339.Contig2_All;CL10370.Contig1_All;CL10370.Contig2_All;CL10427.Contig1_All;CL10454.Contig1_All;CL10454.Contig2_All;CL10468.Contig4_All;C…
biological_process	positive regulation of biological process	1172	CL10047.Contig1_All;CL10047.Contig2_All;CL10080.Contig1_All;CL10098.Contig1_All;CL10098.Contig2_All;CL10113.Contig1_All;CL10140.Contig1_All;CL10140.Contig2_All;CL10152.Contig2_All;CL10186.Contig1_All;CL10186.Contig2_All;CL10186.Contig3_All;CL1020.Contig1_All;CL1020.Contig2_All;CL1020.Contig3_All;CL10231.Contig1_All;CL10263.Contig1_All;CL10263.Contig2_All;CL10306.Contig1_All;CL10306.Contig2_All;CL…
biological_process	presynaptic process involved in synaptic transmission	37	CL3289.Contig1_All;CL3289.Contig2_All;CL3536.Contig1_All;CL3536.Contig2_All;CL4693.Contig3_All;CL4693.Contig5_All;CL5227.Contig3_All;CL6081.Contig2_All;CL6081.Contig4_All;CL6081.Contig5_All;CL6081.Contig6_All;CL6159.Contig2_All;CL6159.Contig3_All;CL6517.Contig2_All;CL6733.Contig2_All;CL7680.Contig1_All;CL7680.Contig2_All;CL8177.Contig1_All;CL8177.Contig2_All;CL8187.Contig1_All;CL8304.Contig3_All;…
biological_process	regulation of biological process	6531	CL10.Contig13_All;CL10020.Contig1_All;CL10020.Contig2_All;CL10025.Contig2_All;CL10035.Contig1_All;CL10035.Contig2_All;CL10035.Contig3_All;CL10035.Contig5_All;CL10037.Contig1_All;CL10047.Contig1_All;CL10047.Contig2_All;CL1005.Contig1_All;CL1005.Contig2_All;CL1005.Contig3_All;CL1005.Contig4_All;CL10061.Contig1_All;CL10062.Contig1_All;CL10067.Contig1_All;CL10067.Contig2_All;CL10070.Contig2_All;CL100…
l;CL4769.Contig3_All;CL477.Contig3_All;CL477.Contig4_All;CL477.Contig5_All;CL477.Contig6_All;CL4771.Contig1_All;CL4771.Contig2_All;CL4784.Contig1_All;CL4784.Contig2_All;CL4784.Contig3_All;CL4784.Contig5_All;CL4784.Contig6_All;CL4788.Contig1_All;CL480.Contig2_All;CL482.Contig1_All;CL482.Contig2_All;CL4820.Contig1_All;CL4820.Contig2_All;CL4828.Contig2_All;CL483.Contig1_All;CL483.Contig2_All;CL486.C…
ll;Unigene10402_All;Unigene10404_All;Unigene10410_All;Unigene10419_All;Unigene10430_All;Unigene10435_All;Unigene10448_All;Unigene10458_All;Unigene10463_All;Unigene10464_All;Unigene10471_All;Unigene10472_All;Unigene10482_All;Unigene10483_All;Unigene10484_All;Unigene10485_All;Unigene10509_All;Unigene10520_All;Unigene10538_All;Unigene10545_All;Unigene10566_All;Unigene10587_All;Unigene10604_All;Unige…
gene48595_All;Unigene48617_All;Unigene48618_All;Unigene4861_All;Unigene48630_All;Unigene48659_All;Unigene48665_All;Unigene4874_All;Unigene48756_All;Unigene48757_All;Unigene4889_All;Unigene488_All;Unigene48906_All;Unigene48941_All;Unigene48956_All;Unigene48962_All;Unigene48966_All;Unigene48972_All;Unigene49050_All;Unigene49095_All;Unigene49096_All;Unigene49139_All;Unigene4914_All;Unigene49186_All;…
biological_process	reproduction	87	CL10399.Contig1_All;CL10573.Contig1_All;CL1566.Contig1_All;CL1566.Contig3_All;CL2485.Contig1_All;CL2485.Contig2_All;CL2685.Contig1_All;CL2685.Contig4_All;CL3076.Contig1_All;CL3076.Contig4_All;CL3128.Contig1_All;CL3128.Contig2_All;CL3128.Contig3_All;CL3128.Contig4_All;CL3599.Contig1_All;CL3599.Contig2_All;CL4163.Contig26_All;CL4537.Contig3_All;CL5821.Contig1_All;CL5821.Contig2_All;CL5894.Contig6_A…
biological_process	reproductive process	87	CL10399.Contig1_All;CL10573.Contig1_All;CL1566.Contig1_All;CL1566.Contig3_All;CL2485.Contig1_All;CL2485.Contig2_All;CL2685.Contig1_All;CL2685.Contig4_All;CL3076.Contig1_All;CL3076.Contig4_All;CL3128.Contig1_All;CL3128.Contig2_All;CL3128.Contig3_All;CL3128.Contig4_All;CL3599.Contig1_All;CL3599.Contig2_All;CL4163.Contig26_All;CL4537.Contig3_All;CL5821.Contig1_All;CL5821.Contig2_All;CL5894.Contig6_A…
biological_process	response to stimulus	4798	CL10.Contig13_All;CL10020.Contig1_All;CL10020.Contig2_All;CL10025.Contig2_All;CL10037.Contig1_All;CL1005.Contig1_All;CL1005.Contig2_All;CL1005.Contig3_All;CL1005.Contig4_All;CL10067.Contig1_All;CL10067.Contig2_All;CL10078.Contig2_All;CL10080.Contig1_All;CL10098.Contig1_All;CL10098.Contig2_All;CL10115.Contig3_All;CL10120.Contig1_All;CL10133.Contig1_All;CL10136.Contig1_All;CL10136.Contig2_All;CL101…
.Contig3_All;CL6797.Contig1_All;CL6797.Contig2_All;CL6800.Contig1_All;CL6803.Contig1_All;CL6805.Contig1_All;CL6805.Contig2_All;CL6820.Contig1_All;CL6820.Contig2_All;CL6827.Contig1_All;CL6827.Contig2_All;CL6844.Contig1_All;CL6855.Contig2_All;CL6855.Contig4_All;CL686.Contig1_All;CL686.Contig2_All;CL6866.Contig1_All;CL6866.Contig2_All;CL6873.Contig1_All;CL6873.Contig2_All;CL6875.Contig1_All;CL6875.C…
;Unigene35578_All;Unigene355_All;Unigene35617_All;Unigene3577_All;Unigene3587_All;Unigene3596_All;Unigene3609_All;Unigene36129_All;Unigene3632_All;Unigene36608_All;Unigene36627_All;Unigene3662_All;Unigene36631_All;Unigene36659_All;Unigene3690_All;Unigene36933_All;Unigene36934_All;Unigene3696_All;Unigene3702_All;Unigene37153_All;Unigene37370_All;Unigene37421_All;Unigene374_All;Unigene3766_All;Unig…
biological_process	rhythmic process	43	CL10276.Contig1_All;CL1186.Contig1_All;CL1888.Contig1_All;CL1888.Contig4_All;CL1888.Contig5_All;CL1921.Contig1_All;CL1921.Contig2_All;CL1921.Contig3_All;CL2959.Contig1_All;CL2959.Contig3_All;CL3172.Contig2_All;CL3172.Contig3_All;CL5876.Contig1_All;CL5876.Contig2_All;CL5876.Contig3_All;CL6031.Contig1_All;CL6031.Contig2_All;CL644.Contig1_All;CL644.Contig3_All;CL644.Contig5_All;CL7258.Contig3_All;CL…
biological_process	signaling	3688	CL10.Contig13_All;CL10020.Contig1_All;CL10020.Contig2_All;CL10025.Contig2_All;CL10037.Contig1_All;CL1005.Contig1_All;CL1005.Contig2_All;CL1005.Contig3_All;CL1005.Contig4_All;CL10067.Contig1_All;CL10067.Contig2_All;CL10078.Contig2_All;CL10098.Contig1_All;CL10098.Contig2_All;CL10115.Contig3_All;CL10120.Contig1_All;CL10136.Contig1_All;CL10136.Contig2_All;CL10143.Contig1_All;CL10143.Contig3_All;CL101…
Contig4_All;CL9077.Contig5_All;CL9077.Contig6_All;CL9077.Contig7_All;CL9077.Contig8_All;CL9077.Contig9_All;CL9098.Contig1_All;CL9098.Contig3_All;CL910.Contig1_All;CL9128.Contig1_All;CL9128.Contig2_All;CL9143.Contig1_All;CL9144.Contig1_All;CL9144.Contig2_All;CL9152.Contig1_All;CL9152.Contig2_All;CL9154.Contig1_All;CL9154.Contig2_All;CL9192.Contig1_All;CL9192.Contig2_All;CL9195.Contig1_All;CL9201.C…
25_All;Unigene9165_All;Unigene9179_All;Unigene9185_All;Unigene9206_All;Unigene9221_All;Unigene9272_All;Unigene9273_All;Unigene9341_All;Unigene9415_All;Unigene9451_All;Unigene9460_All;Unigene9489_All;Unigene9590_All;Unigene9591_All;Unigene9608_All;Unigene9628_All;Unigene9650_All;Unigene9661_All;Unigene9684_All;Unigene9762_All;Unigene9769_All;Unigene9781_All;Unigene9803_All;Unigene9982_All;Unigene9…
biological_process	single-organism process	11154	CL10.Contig13_All;CL10.Contig2_All;CL10.Contig9_All;CL10002.Contig1_All;CL10003.Contig1_All;CL10003.Contig2_All;CL10006.Contig2_All;CL1001.Contig3_All;CL1001.Contig4_All;CL1001.Contig5_All;CL1001.Contig6_All;CL10019.Contig1_All;CL10019.Contig2_All;CL10020.Contig1_All;CL10020.Contig2_All;CL10025.Contig2_All;CL10026.Contig1_All;CL10026.Contig3_All;CL10026.Contig4_All;CL10026.Contig5_All;CL10035.Con…
Contig4_All;CL2853.Contig5_All;CL2853.Contig6_All;CL2854.Contig5_All;CL2856.Contig1_All;CL2856.Contig2_All;CL286.Contig2_All;CL286.Contig4_All;CL2861.Contig2_All;CL2868.Contig3_All;CL287.Contig1_All;CL2870.Contig2_All;CL2870.Contig3_All;CL2870.Contig4_All;CL2870.Contig5_All;CL2870.Contig8_All;CL2880.Contig1_All;CL2880.Contig2_All;CL2881.Contig2_All;CL2884.Contig1_All;CL2884.Contig2_All;CL2884.Con…
69.Contig3_All;CL5771.Contig1_All;CL5775.Contig2_All;CL5779.Contig1_All;CL5779.Contig2_All;CL5781.Contig1_All;CL5781.Contig2_All;CL5781.Contig4_All;CL5781.Contig5_All;CL5786.Contig1_All;CL5786.Contig2_All;CL5786.Contig3_All;CL579.Contig1_All;CL579.Contig3_All;CL5792.Contig3_All;CL5796.Contig6_All;CL5797.Contig3_All;CL58.Contig2_All;CL5803.Contig1_All;CL5803.Contig2_All;CL5803.Contig3_All;CL5803.C…
ig2_All;CL890.Contig1_All;CL890.Contig4_All;CL890.Contig5_All;CL890.Contig7_All;CL8900.Contig1_All;CL8906.Contig1_All;CL8906.Contig2_All;CL8910.Contig1_All;CL8910.Contig2_All;CL8911.Contig1_All;CL8911.Contig2_All;CL8913.Contig1_All;CL8913.Contig2_All;CL8915.Contig1_All;CL8915.Contig2_All;CL8919.Contig1_All;CL8919.Contig2_All;CL892.Contig1_All;CL892.Contig2_All;CL8922.Contig1_All;CL8922.Contig2_Al…
ene20499_All;Unigene20506_All;Unigene20513_All;Unigene20515_All;Unigene20520_All;Unigene20524_All;Unigene20527_All;Unigene20534_All;Unigene20545_All;Unigene20547_All;Unigene2054_All;Unigene20552_All;Unigene20553_All;Unigene20570_All;Unigene20575_All;Unigene20578_All;Unigene20589_All;Unigene20599_All;Unigene20608_All;Unigene20612_All;Unigene20615_All;Unigene20637_All;Unigene20638_All;Unigene20641_…
nigene46240_All;Unigene46255_All;Unigene4625_All;Unigene46266_All;Unigene46309_All;Unigene4630_All;Unigene46313_All;Unigene46322_All;Unigene46331_All;Unigene46343_All;Unigene46344_All;Unigene46345_All;Unigene46346_All;Unigene46347_All;Unigene46353_All;Unigene46385_All;Unigene4640_All;Unigene46427_All;Unigene46428_All;Unigene46451_All;Unigene46468_All;Unigene46480_All;Unigene46493_All;Unigene46542…
e8759_All;Unigene8765_All;Unigene8772_All;Unigene8777_All;Unigene877_All;Unigene8786_All;Unigene8788_All;Unigene8794_All;Unigene8795_All;Unigene8797_All;Unigene8811_All;Unigene881_All;Unigene8845_All;Unigene8860_All;Unigene8862_All;Unigene8865_All;Unigene8876_All;Unigene8881_All;Unigene8890_All;Unigene8910_All;Unigene891_All;Unigene8934_All;Unigene8943_All;Unigene8949_All;Unigene894_All;Unigene89…
cellular_component	cell	8865	CL10.Contig14_All;CL10.Contig2_All;CL10002.Contig1_All;CL10006.Contig2_All;CL1001.Contig1_All;CL1001.Contig2_All;CL1001.Contig3_All;CL1001.Contig4_All;CL1001.Contig5_All;CL1001.Contig6_All;CL10010.Contig2_All;CL10019.Contig1_All;CL10019.Contig2_All;CL1002.Contig2_All;CL1002.Contig3_All;CL1002.Contig4_All;CL1002.Contig5_All;CL1002.Contig7_All;CL10020.Contig1_All;CL10020.Contig2_All;CL10025.Contig2…
65.Contig1_All;CL3365.Contig2_All;CL3369.Contig1_All;CL3369.Contig3_All;CL3375.Contig1_All;CL3375.Contig2_All;CL3377.Contig1_All;CL3377.Contig3_All;CL3384.Contig2_All;CL3385.Contig1_All;CL3385.Contig2_All;CL3385.Contig3_All;CL3385.Contig4_All;CL3385.Contig5_All;CL3391.Contig1_All;CL3391.Contig2_All;CL3398.Contig1_All;CL3398.Contig2_All;CL3402.Contig1_All;CL3402.Contig2_All;CL3402.Contig3_All;CL34…
g4_All;CL687.Contig5_All;CL687.Contig6_All;CL6873.Contig1_All;CL6873.Contig2_All;CL6875.Contig1_All;CL6875.Contig2_All;CL6882.Contig1_All;CL6882.Contig2_All;CL6882.Contig3_All;CL6891.Contig1_All;CL6891.Contig2_All;CL6894.Contig1_All;CL6894.Contig2_All;CL6896.Contig2_All;CL6909.Contig1_All;CL6909.Contig3_All;CL6909.Contig4_All;CL6910.Contig1_All;CL6910.Contig2_All;CL6910.Contig3_All;CL6915.Contig1…
igene15328_All;Unigene1532_All;Unigene15337_All;Unigene15340_All;Unigene15341_All;Unigene15357_All;Unigene15374_All;Unigene15375_All;Unigene15388_All;Unigene15391_All;Unigene15396_All;Unigene15399_All;Unigene15402_All;Unigene15411_All;Unigene15412_All;Unigene15415_All;Unigene15421_All;Unigene15424_All;Unigene15426_All;Unigene15433_All;Unigene15435_All;Unigene15437_All;Unigene15446_All;Unigene1544…
3354_All;Unigene43355_All;Unigene4335_All;Unigene43408_All;Unigene43460_All;Unigene4347_All;Unigene4348_All;Unigene4349_All;Unigene43519_All;Unigene4351_All;Unigene43522_All;Unigene4354_All;Unigene435_All;Unigene4360_All;Unigene43633_All;Unigene4367_All;Unigene43750_All;Unigene43751_All;Unigene43752_All;Unigene43754_All;Unigene43771_All;Unigene4377_All;Unigene43825_All;Unigene43836_All;Unigene438…
cellular_component	cell junction	334	CL10019.Contig1_All;CL10019.Contig2_All;CL10038.Contig2_All;CL10159.Contig1_All;CL10368.Contig2_All;CL10485.Contig1_All;CL10515.Contig2_All;CL1251.Contig1_All;CL1251.Contig2_All;CL1274.Contig4_All;CL1274.Contig5_All;CL1345.Contig1_All;CL1345.Contig2_All;CL1345.Contig3_All;CL1345.Contig4_All;CL1345.Contig5_All;CL1357.Contig6_All;CL1365.Contig2_All;CL1365.Contig3_All;CL1365.Contig4_All;CL1365.Conti…
cellular_component	cell part	8757	CL10.Contig14_All;CL10.Contig2_All;CL10002.Contig1_All;CL10006.Contig2_All;CL1001.Contig1_All;CL1001.Contig2_All;CL1001.Contig3_All;CL1001.Contig4_All;CL1001.Contig5_All;CL1001.Contig6_All;CL10010.Contig2_All;CL10019.Contig1_All;CL10019.Contig2_All;CL1002.Contig2_All;CL1002.Contig3_All;CL1002.Contig4_All;CL1002.Contig5_All;CL1002.Contig7_All;CL10020.Contig1_All;CL10020.Contig2_All;CL10025.Contig2…
.Contig1_All;CL3402.Contig2_All;CL3402.Contig3_All;CL3414.Contig1_All;CL3414.Contig2_All;CL3414.Contig3_All;CL3414.Contig4_All;CL3416.Contig1_All;CL3416.Contig2_All;CL3416.Contig3_All;CL3416.Contig4_All;CL3419.Contig1_All;CL3419.Contig3_All;CL3433.Contig10_All;CL3433.Contig3_All;CL3433.Contig6_All;CL3433.Contig7_All;CL3433.Contig9_All;CL3436.Contig1_All;CL3436.Contig2_All;CL3436.Contig3_All;CL343…
ll;CL695.Contig1_All;CL695.Contig3_All;CL695.Contig4_All;CL6951.Contig1_All;CL6951.Contig2_All;CL6953.Contig2_All;CL6956.Contig1_All;CL6957.Contig2_All;CL697.Contig1_All;CL697.Contig2_All;CL6972.Contig1_All;CL6972.Contig2_All;CL6972.Contig3_All;CL698.Contig1_All;CL698.Contig2_All;CL6982.Contig1_All;CL6982.Contig2_All;CL699.Contig1_All;CL699.Contig2_All;CL699.Contig3_All;CL699.Contig4_All;CL699.Co…
Unigene15728_All;Unigene15738_All;Unigene15744_All;Unigene15745_All;Unigene15751_All;Unigene15754_All;Unigene15758_All;Unigene15765_All;Unigene15772_All;Unigene15776_All;Unigene15779_All;Unigene15783_All;Unigene15785_All;Unigene15792_All;Unigene15794_All;Unigene15796_All;Unigene15798_All;Unigene15799_All;Unigene15802_All;Unigene15804_All;Unigene15806_All;Unigene15813_All;Unigene15814_All;Unigene1…
Unigene45342_All;Unigene4534_All;Unigene45358_All;Unigene45363_All;Unigene45431_All;Unigene45457_All;Unigene45493_All;Unigene45502_All;Unigene45517_All;Unigene45518_All;Unigene45539_All;Unigene45548_All;Unigene45549_All;Unigene45603_All;Unigene45604_All;Unigene45607_All;Unigene4567_All;Unigene4569_All;Unigene45700_All;Unigene45703_All;Unigene45768_All;Unigene4578_All;Unigene45793_All;Unigene45834…
cellular_component	extracellular matrix	192	CL1401.Contig1_All;CL1401.Contig2_All;CL1401.Contig3_All;CL1401.Contig4_All;CL1401.Contig5_All;CL1401.Contig6_All;CL1401.Contig7_All;CL1401.Contig8_All;CL1401.Contig9_All;CL1414.Contig1_All;CL2382.Contig2_All;CL2382.Contig3_All;CL2382.Contig4_All;CL2382.Contig5_All;CL2437.Contig2_All;CL2437.Contig3_All;CL3151.Contig1_All;CL3151.Contig2_All;CL3397.Contig1_All;CL3397.Contig2_All;CL3462.Contig1_All;…
cellular_component	extracellular matrix component	10	CL3151.Contig1_All;CL3151.Contig2_All;CL7859.Contig1_All;CL7859.Contig2_All;Unigene18440_All;Unigene18811_All;Unigene53134_All;Unigene63585_All;Unigene68242_All;Unigene70027_All
cellular_component	extracellular region	889	CL10009.Contig2_All;CL10009.Contig4_All;CL10009.Contig6_All;CL10093.Contig1_All;CL10093.Contig2_All;CL10114.Contig1_All;CL10114.Contig2_All;CL1020.Contig1_All;CL1020.Contig2_All;CL1020.Contig3_All;CL10241.Contig1_All;CL10241.Contig2_All;CL10241.Contig3_All;CL10418.Contig1_All;CL10418.Contig2_All;CL10621.Contig1_All;CL10621.Contig2_All;CL10621.Contig3_All;CL10621.Contig4_All;CL10621.Contig5_All;CL…
cellular_component	extracellular region part	436	CL10009.Contig2_All;CL10009.Contig4_All;CL10009.Contig6_All;CL10114.Contig1_All;CL10114.Contig2_All;CL1020.Contig1_All;CL1020.Contig2_All;CL1020.Contig3_All;CL10621.Contig1_All;CL10621.Contig2_All;CL10621.Contig3_All;CL10621.Contig4_All;CL10621.Contig5_All;CL10630.Contig2_All;CL10693.Contig1_All;CL10693.Contig2_All;CL10763.Contig10_All;CL10763.Contig11_All;CL10763.Contig12_All;CL10763.Contig13_Al…
cellular_component	macromolecular complex	2718	CL10002.Contig1_All;CL10009.Contig2_All;CL10009.Contig4_All;CL10009.Contig6_All;CL1002.Contig2_All;CL1002.Contig3_All;CL1002.Contig4_All;CL1002.Contig5_All;CL1002.Contig7_All;CL10020.Contig1_All;CL10020.Contig2_All;CL10044.Contig1_All;CL10044.Contig2_All;CL10061.Contig1_All;CL10070.Contig2_All;CL101.Contig1_All;CL101.Contig2_All;CL10103.Contig1_All;CL10103.Contig2_All;CL10112.Contig2_All;CL10131.…
79_All;Unigene21151_All;Unigene21203_All;Unigene21407_All;Unigene21425_All;Unigene21487_All;Unigene21536_All;Unigene2162_All;Unigene2166_All;Unigene21698_All;Unigene21840_All;Unigene21843_All;Unigene21844_All;Unigene21848_All;Unigene2193_All;Unigene21946_All;Unigene22000_All;Unigene22022_All;Unigene22054_All;Unigene22059_All;Unigene22068_All;Unigene22084_All;Unigene22086_All;Unigene22109_All;Unig…
cellular_component	membrane	8178	CL10.Contig11_All;CL10.Contig14_All;CL10.Contig15_All;CL10.Contig17_All;CL10.Contig4_All;CL10.Contig9_All;CL10002.Contig1_All;CL10006.Contig2_All;CL1001.Contig3_All;CL1001.Contig4_All;CL1001.Contig5_All;CL1001.Contig6_All;CL10013.Contig1_All;CL10013.Contig2_All;CL10019.Contig1_All;CL10019.Contig2_All;CL10033.Contig6_All;CL10035.Contig1_All;CL10035.Contig2_All;CL10035.Contig3_All;CL10035.Contig5_A…
ontig1_All;CL4127.Contig3_All;CL4131.Contig1_All;CL4131.Contig2_All;CL4131.Contig3_All;CL4134.Contig1_All;CL4134.Contig2_All;CL4136.Contig1_All;CL4136.Contig2_All;CL4136.Contig3_All;CL4137.Contig1_All;CL4137.Contig2_All;CL4153.Contig2_All;CL4153.Contig3_All;CL4159.Contig1_All;CL4159.Contig2_All;CL4163.Contig26_All;CL417.Contig1_All;CL417.Contig2_All;CL417.Contig4_All;CL417.Contig5_All;CL417.Conti…
ntig1_All;CL8718.Contig2_All;CL873.Contig1_All;CL873.Contig2_All;CL8742.Contig2_All;CL8754.Contig1_All;CL8754.Contig2_All;CL8758.Contig1_All;CL8758.Contig2_All;CL8761.Contig2_All;CL8764.Contig2_All;CL8773.Contig1_All;CL8773.Contig2_All;CL8775.Contig1_All;CL8775.Contig2_All;CL8776.Contig1_All;CL8776.Contig2_All;CL8780.Contig1_All;CL8780.Contig2_All;CL8780.Contig3_All;CL8784.Contig1_All;CL8784.Cont…
gene25323_All;Unigene2532_All;Unigene2533_All;Unigene25343_All;Unigene25350_All;Unigene25379_All;Unigene25404_All;Unigene25419_All;Unigene2541_All;Unigene25437_All;Unigene25456_All;Unigene25468_All;Unigene25483_All;Unigene25484_All;Unigene25500_All;Unigene2550_All;Unigene25520_All;Unigene25535_All;Unigene25538_All;Unigene25567_All;Unigene25579_All;Unigene25600_All;Unigene25617_All;Unigene25619_Al…
8_All;Unigene6107_All;Unigene6108_All;Unigene610_All;Unigene61102_All;Unigene6117_All;Unigene6119_All;Unigene611_All;Unigene61226_All;Unigene6127_All;Unigene612_All;Unigene61304_All;Unigene6138_All;Unigene61392_All;Unigene61393_All;Unigene61396_All;Unigene6139_All;Unigene61441_All;Unigene6147_All;Unigene61659_All;Unigene61700_All;Unigene61723_All;Unigene61731_All;Unigene61759_All;Unigene61784_All…
cellular_component	membrane part	7222	CL10.Contig11_All;CL10.Contig14_All;CL10.Contig15_All;CL10.Contig17_All;CL10.Contig9_All;CL10002.Contig1_All;CL10006.Contig2_All;CL1001.Contig3_All;CL1001.Contig4_All;CL1001.Contig5_All;CL1001.Contig6_All;CL10019.Contig1_All;CL10019.Contig2_All;CL10033.Contig6_All;CL10035.Contig1_All;CL10035.Contig2_All;CL10035.Contig3_All;CL10035.Contig5_All;CL10036.Contig1_All;CL10036.Contig2_All;CL10038.Contig…
77.Contig1_All;CL4777.Contig2_All;CL478.Contig1_All;CL478.Contig2_All;CL478.Contig3_All;CL478.Contig4_All;CL478.Contig5_All;CL478.Contig6_All;CL4785.Contig1_All;CL4785.Contig2_All;CL4799.Contig1_All;CL4799.Contig2_All;CL480.Contig2_All;CL4806.Contig1_All;CL4806.Contig3_All;CL4822.Contig1_All;CL4822.Contig3_All;CL4823.Contig1_All;CL4823.Contig2_All;CL4825.Contig2_All;CL4825.Contig3_All;CL4829.Cont…
;Unigene10101_All;Unigene10122_All;Unigene10138_All;Unigene1016_All;Unigene1018_All;Unigene10251_All;Unigene1025_All;Unigene10274_All;Unigene10276_All;Unigene10283_All;Unigene10284_All;Unigene10286_All;Unigene10290_All;Unigene10298_All;Unigene10316_All;Unigene10322_All;Unigene10323_All;Unigene10325_All;Unigene10326_All;Unigene10338_All;Unigene10348_All;Unigene10357_All;Unigene10368_All;Unigene103…
ne4185_All;Unigene41860_All;Unigene41866_All;Unigene41880_All;Unigene41881_All;Unigene41936_All;Unigene4197_All;Unigene41987_All;Unigene41994_All;Unigene41995_All;Unigene41996_All;Unigene4199_All;Unigene42023_All;Unigene42039_All;Unigene42041_All;Unigene42050_All;Unigene42062_All;Unigene42080_All;Unigene42083_All;Unigene42094_All;Unigene4210_All;Unigene42140_All;Unigene421_All;Unigene42244_All;Un…
cellular_component	membrane-enclosed lumen	478	CL10.Contig2_All;CL10010.Contig2_All;CL10033.Contig6_All;CL10285.Contig1_All;CL10285.Contig2_All;CL10320.Contig1_All;CL10421.Contig2_All;CL10469.Contig2_All;CL10517.Contig2_All;CL10554.Contig1_All;CL10630.Contig2_All;CL10720.Contig1_All;CL10720.Contig5_All;CL10720.Contig6_All;CL10800.Contig4_All;CL1137.Contig2_All;CL1137.Contig7_All;CL1142.Contig1_All;CL1142.Contig2_All;CL1142.Contig3_All;CL1142.…
cellular_component	organelle	4979	CL10.Contig2_All;CL10002.Contig1_All;CL10010.Contig2_All;CL1002.Contig2_All;CL1002.Contig3_All;CL1002.Contig4_All;CL1002.Contig5_All;CL1002.Contig7_All;CL10020.Contig1_All;CL10020.Contig2_All;CL10033.Contig6_All;CL10062.Contig1_All;CL10068.Contig3_All;CL10068.Contig6_All;CL10068.Contig7_All;CL10068.Contig8_All;CL10080.Contig1_All;CL10085.Contig1_All;CL10085.Contig2_All;CL10085.Contig4_All;CL10085…
_All;CL5949.Contig2_All;CL5952.Contig1_All;CL5955.Contig1_All;CL5955.Contig2_All;CL5955.Contig3_All;CL5963.Contig1_All;CL5963.Contig2_All;CL5969.Contig2_All;CL5982.Contig1_All;CL5982.Contig2_All;CL5982.Contig3_All;CL5987.Contig1_All;CL5987.Contig2_All;CL5997.Contig2_All;CL5997.Contig3_All;CL5998.Contig1_All;CL5998.Contig2_All;CL6003.Contig1_All;CL6003.Contig2_All;CL6006.Contig1_All;CL6006.Contig2…
ll;Unigene23985_All;Unigene2400_All;Unigene2401_All;Unigene24023_All;Unigene24029_All;Unigene24033_All;Unigene24109_All;Unigene24139_All;Unigene2417_All;Unigene2421_All;Unigene24221_All;Unigene24252_All;Unigene24266_All;Unigene2428_All;Unigene24383_All;Unigene24384_All;Unigene24392_All;Unigene24421_All;Unigene24429_All;Unigene24431_All;Unigene24432_All;Unigene24434_All;Unigene24439_All;Unigene244…
cellular_component	organelle part	2108	CL10.Contig2_All;CL10002.Contig1_All;CL10010.Contig2_All;CL10020.Contig1_All;CL10020.Contig2_All;CL10033.Contig6_All;CL10068.Contig6_All;CL10068.Contig7_All;CL10068.Contig8_All;CL101.Contig1_All;CL10103.Contig1_All;CL10103.Contig2_All;CL10140.Contig1_All;CL10140.Contig2_All;CL10166.Contig1_All;CL10166.Contig2_All;CL10175.Contig1_All;CL10175.Contig2_All;CL10209.Contig1_All;CL10209.Contig2_All;CL10…
gene5441_All;Unigene5454_All;Unigene54613_All;Unigene54785_All;Unigene54835_All;Unigene54883_All;Unigene55037_All;Unigene55038_All;Unigene55124_All;Unigene55140_All;Unigene55141_All;Unigene55149_All;Unigene55218_All;Unigene55525_All;Unigene55619_All;Unigene55662_All;Unigene55663_All;Unigene55733_All;Unigene55850_All;Unigene55851_All;Unigene55996_All;Unigene56129_All;Unigene5618_All;Unigene56206_A…
cellular_component	supramolecular fiber	231	CL10616.Contig1_All;CL10616.Contig2_All;CL10713.Contig1_All;CL10713.Contig2_All;CL1093.Contig10_All;CL1093.Contig11_All;CL1093.Contig12_All;CL1093.Contig13_All;CL1093.Contig15_All;CL1093.Contig16_All;CL1093.Contig17_All;CL1093.Contig19_All;CL1093.Contig22_All;CL1093.Contig23_All;CL1093.Contig25_All;CL1093.Contig2_All;CL1093.Contig3_All;CL1093.Contig4_All;CL1093.Contig6_All;CL1093.Contig7_All;CL10…
cellular_component	synapse	258	CL10019.Contig1_All;CL10019.Contig2_All;CL10159.Contig1_All;CL10365.Contig1_All;CL10365.Contig3_All;CL10368.Contig2_All;CL10388.Contig1_All;CL10388.Contig2_All;CL10388.Contig3_All;CL10515.Contig2_All;CL1251.Contig1_All;CL1251.Contig2_All;CL1317.Contig4_All;CL1317.Contig5_All;CL1317.Contig6_All;CL1317.Contig8_All;CL1317.Contig9_All;CL1345.Contig1_All;CL1345.Contig2_All;CL1345.Contig3_All;CL1345.Co…
cellular_component	synapse part	198	CL10159.Contig1_All;CL10365.Contig1_All;CL10365.Contig3_All;CL10368.Contig2_All;CL10515.Contig2_All;CL1251.Contig1_All;CL1251.Contig2_All;CL1357.Contig6_All;CL1365.Contig2_All;CL1365.Contig3_All;CL1365.Contig4_All;CL1365.Contig5_All;CL1452.Contig1_All;CL1452.Contig2_All;CL1452.Contig4_All;CL170.Contig1_All;CL170.Contig2_All;CL219.Contig11_All;CL219.Contig12_All;CL219.Contig13_All;CL219.Contig1_Al…
cellular_component	virion	81	CL10624.Contig1_All;CL10624.Contig2_All;CL10624.Contig3_All;CL10624.Contig4_All;CL10624.Contig5_All;CL10624.Contig6_All;CL10624.Contig7_All;CL10624.Contig8_All;CL1147.Contig1_All;CL1147.Contig2_All;CL1147.Contig3_All;CL1147.Contig4_All;CL117.Contig1_All;CL117.Contig2_All;CL117.Contig4_All;CL117.Contig5_All;CL12.Contig3_All;CL1392.Contig2_All;CL2534.Contig10_All;CL2534.Contig11_All;CL2534.Contig15…
cellular_component	virion part	81	CL10624.Contig1_All;CL10624.Contig2_All;CL10624.Contig3_All;CL10624.Contig4_All;CL10624.Contig5_All;CL10624.Contig6_All;CL10624.Contig7_All;CL10624.Contig8_All;CL1147.Contig1_All;CL1147.Contig2_All;CL1147.Contig3_All;CL1147.Contig4_All;CL117.Contig1_All;CL117.Contig2_All;CL117.Contig4_All;CL117.Contig5_All;CL12.Contig3_All;CL1392.Contig2_All;CL2534.Contig10_All;CL2534.Contig11_All;CL2534.Contig15…
molecular_function	antioxidant activity	55	CL1904.Contig1_All;CL1904.Contig2_All;CL1904.Contig3_All;CL2576.Contig2_All;CL3725.Contig1_All;CL3725.Contig2_All;CL3725.Contig3_All;CL3725.Contig4_All;CL4370.Contig1_All;CL4370.Contig3_All;CL5683.Contig1_All;CL5683.Contig2_All;CL6630.Contig1_All;CL6630.Contig2_All;CL6760.Contig1_All;CL6760.Contig2_All;CL7096.Contig1_All;CL7096.Contig2_All;CL858.Contig1_All;CL858.Contig2_All;CL858.Contig3_All;CL8…
molecular_function	binding	12232	CL1.Contig2_All;CL1.Contig3_All;CL10.Contig13_All;CL10.Contig2_All;CL10.Contig6_All;CL10001.Contig1_All;CL10008.Contig1_All;CL10008.Contig2_All;CL1001.Contig1_All;CL1001.Contig2_All;CL10012.Contig1_All;CL1002.Contig2_All;CL1002.Contig3_All;CL1002.Contig4_All;CL1002.Contig5_All;CL1002.Contig7_All;CL10020.Contig1_All;CL10020.Contig2_All;CL10025.Contig2_All;CL10026.Contig1_All;CL10026.Contig2_All;CL…
ntig2_All;CL2341.Contig3_All;CL2342.Contig1_All;CL2342.Contig2_All;CL2342.Contig4_All;CL2342.Contig5_All;CL2344.Contig1_All;CL2344.Contig2_All;CL2344.Contig3_All;CL2345.Contig1_All;CL2345.Contig2_All;CL2347.Contig1_All;CL2347.Contig2_All;CL235.Contig3_All;CL2357.Contig1_All;CL2357.Contig2_All;CL2357.Contig3_All;CL2357.Contig4_All;CL2359.Contig1_All;CL2359.Contig2_All;CL2359.Contig3_All;CL2363.Con…
CL4733.Contig1_All;CL4733.Contig2_All;CL4737.Contig3_All;CL4737.Contig4_All;CL4742.Contig3_All;CL4744.Contig3_All;CL4747.Contig1_All;CL4747.Contig2_All;CL475.Contig2_All;CL4755.Contig1_All;CL4755.Contig2_All;CL476.Contig2_All;CL476.Contig3_All;CL4760.Contig2_All;CL4766.Contig2_All;CL4769.Contig1_All;CL4769.Contig2_All;CL4769.Contig3_All;CL477.Contig3_All;CL477.Contig4_All;CL477.Contig5_All;CL477.…
Contig2_All;CL7421.Contig1_All;CL7421.Contig2_All;CL7421.Contig3_All;CL7432.Contig1_All;CL7432.Contig2_All;CL7436.Contig1_All;CL7436.Contig2_All;CL7436.Contig3_All;CL7436.Contig4_All;CL7436.Contig5_All;CL7438.Contig1_All;CL7438.Contig2_All;CL7444.Contig1_All;CL7444.Contig2_All;CL7448.Contig2_All;CL7467.Contig1_All;CL7467.Contig2_All;CL7467.Contig3_All;CL7467.Contig4_All;CL7468.Contig2_All;CL7470.…
1_All;Unigene12407_All;Unigene12418_All;Unigene12432_All;Unigene12445_All;Unigene12455_All;Unigene12465_All;Unigene12478_All;Unigene12479_All;Unigene12482_All;Unigene12484_All;Unigene12498_All;Unigene12502_All;Unigene12514_All;Unigene12516_All;Unigene12517_All;Unigene12521_All;Unigene12522_All;Unigene12527_All;Unigene12528_All;Unigene12531_All;Unigene12534_All;Unigene12535_All;Unigene12537_All;Un…
ene26203_All;Unigene26239_All;Unigene26248_All;Unigene26249_All;Unigene26263_All;Unigene2626_All;Unigene26299_All;Unigene26306_All;Unigene2630_All;Unigene26312_All;Unigene26316_All;Unigene26329_All;Unigene26358_All;Unigene26369_All;Unigene26386_All;Unigene26394_All;Unigene263_All;Unigene26402_All;Unigene26424_All;Unigene26425_All;Unigene26435_All;Unigene26436_All;Unigene26442_All;Unigene26446_All…
ene58903_All;Unigene58923_All;Unigene58929_All;Unigene58943_All;Unigene58974_All;Unigene5897_All;Unigene59024_All;Unigene59029_All;Unigene5902_All;Unigene5904_All;Unigene59078_All;Unigene59131_All;Unigene59132_All;Unigene59137_All;Unigene59138_All;Unigene5915_All;Unigene591_All;Unigene59206_All;Unigene59207_All;Unigene59209_All;Unigene5920_All;Unigene59233_All;Unigene59236_All;Unigene59240_All;Un…
molecular_function	catalytic activity	8707	CL1.Contig2_All;CL1.Contig3_All;CL10.Contig11_All;CL10.Contig17_All;CL10.Contig2_All;CL10.Contig4_All;CL10002.Contig1_All;CL1001.Contig1_All;CL1001.Contig2_All;CL10020.Contig1_All;CL10020.Contig2_All;CL10026.Contig1_All;CL10026.Contig3_All;CL10026.Contig4_All;CL10026.Contig5_All;CL10033.Contig10_All;CL10033.Contig1_All;CL10033.Contig2_All;CL10033.Contig3_All;CL10033.Contig4_All;CL10033.Contig5_Al…
.Contig1_All;CL3277.Contig4_All;CL3281.Contig1_All;CL3281.Contig2_All;CL3281.Contig3_All;CL3290.Contig2_All;CL3290.Contig3_All;CL3296.Contig1_All;CL3296.Contig2_All;CL3296.Contig3_All;CL3296.Contig4_All;CL3298.Contig2_All;CL33.Contig1_All;CL3301.Contig1_All;CL3301.Contig2_All;CL3311.Contig1_All;CL3311.Contig2_All;CL3311.Contig3_All;CL3314.Contig1_All;CL3314.Contig2_All;CL3314.Contig3_All;CL3314.C…
9.Contig2_All;CL6789.Contig3_All;CL6795.Contig1_All;CL6795.Contig2_All;CL6796.Contig1_All;CL6796.Contig2_All;CL6811.Contig1_All;CL6811.Contig2_All;CL6811.Contig3_All;CL6811.Contig4_All;CL6814.Contig1_All;CL6814.Contig2_All;CL6814.Contig4_All;CL6814.Contig5_All;CL6814.Contig6_All;CL6814.Contig7_All;CL682.Contig1_All;CL6823.Contig4_All;CL683.Contig1_All;CL683.Contig2_All;CL6842.Contig6_All;CL6846.C…
1387_All;Unigene13882_All;Unigene13883_All;Unigene1388_All;Unigene13903_All;Unigene13906_All;Unigene13918_All;Unigene13946_All;Unigene13965_All;Unigene13969_All;Unigene13988_All;Unigene13998_All;Unigene1399_All;Unigene14003_All;Unigene14005_All;Unigene14037_All;Unigene14043_All;Unigene14064_All;Unigene14091_All;Unigene14098_All;Unigene14122_All;Unigene14174_All;Unigene14230_All;Unigene14258_All;U…
44641_All;Unigene44642_All;Unigene44687_All;Unigene446_All;Unigene4476_All;Unigene44772_All;Unigene4479_All;Unigene447_All;Unigene4481_All;Unigene44875_All;Unigene4487_All;Unigene44886_All;Unigene44962_All;Unigene4498_All;Unigene4502_All;Unigene45030_All;Unigene45053_All;Unigene45083_All;Unigene45114_All;Unigene45116_All;Unigene4512_All;Unigene4518_All;Unigene4521_All;Unigene45241_All;Unigene4526…
molecular_function	chemoattractant activity	1	Unigene24151_All
molecular_function	chemorepellent activity	4	CL7686.Contig2_All;CL7686.Contig3_All;CL7686.Contig4_All;Unigene15214_All
molecular_function	electron carrier activity	100	CL10209.Contig1_All;CL10421.Contig1_All;CL10421.Contig2_All;CL10546.Contig1_All;CL10546.Contig2_All;CL2052.Contig1_All;CL2052.Contig2_All;CL2052.Contig3_All;CL2610.Contig1_All;CL2610.Contig2_All;CL2610.Contig3_All;CL430.Contig1_All;CL5699.Contig1_All;CL5699.Contig2_All;CL5815.Contig2_All;CL6414.Contig1_All;CL6414.Contig2_All;CL6414.Contig4_All;CL6414.Contig5_All;CL6414.Contig6_All;CL6713.Contig1_…
molecular_function	metallochaperone activity	2	Unigene15700_All;Unigene20589_All
molecular_function	molecular function regulator	821	CL10020.Contig1_All;CL10020.Contig2_All;CL10113.Contig1_All;CL10152.Contig2_All;CL10231.Contig1_All;CL10263.Contig1_All;CL10263.Contig2_All;CL10429.Contig1_All;CL10429.Contig2_All;CL10473.Contig1_All;CL10473.Contig2_All;CL10549.Contig3_All;CL10559.Contig1_All;CL10559.Contig6_All;CL10559.Contig8_All;CL10566.Contig1_All;CL10566.Contig2_All;CL10566.Contig3_All;CL10566.Contig6_All;CL10566.Contig7_All…
molecular_function	molecular transducer activity	1305	CL10.Contig4_All;CL10019.Contig1_All;CL10019.Contig2_All;CL10120.Contig1_All;CL10136.Contig1_All;CL10136.Contig2_All;CL10143.Contig1_All;CL10143.Contig3_All;CL10159.Contig1_All;CL1027.Contig3_All;CL10360.Contig1_All;CL10360.Contig2_All;CL10360.Contig4_All;CL10360.Contig5_All;CL10368.Contig2_All;CL10409.Contig2_All;CL1051.Contig1_All;CL1051.Contig2_All;CL10515.Contig2_All;CL10548.Contig2_All;CL105…
molecular_function	nucleic acid binding transcription factor activity	809	CL10080.Contig1_All;CL10085.Contig1_All;CL10085.Contig2_All;CL10085.Contig4_All;CL10085.Contig5_All;CL10186.Contig1_All;CL10186.Contig2_All;CL10186.Contig3_All;CL10212.Contig1_All;CL10372.Contig1_All;CL10403.Contig1_All;CL10403.Contig2_All;CL10444.Contig1_All;CL10444.Contig2_All;CL10444.Contig3_All;CL10444.Contig4_All;CL10444.Contig5_All;CL10453.Contig1_All;CL10453.Contig2_All;CL10498.Contig1_All…
molecular_function	nutrient reservoir activity	1	CL5271.Contig6_All
molecular_function	protein tag	4	CL7988.Contig1_All;Unigene20064_All;Unigene27492_All;Unigene980_All
molecular_function	signal transducer activity	1367	CL10120.Contig1_All;CL10136.Contig1_All;CL10136.Contig2_All;CL10143.Contig1_All;CL10143.Contig3_All;CL10159.Contig1_All;CL10193.Contig1_All;CL10193.Contig2_All;CL10238.Contig1_All;CL10244.Contig2_All;CL10256.Contig2_All;CL1027.Contig3_All;CL10306.Contig1_All;CL10306.Contig2_All;CL10360.Contig1_All;CL10360.Contig2_All;CL10360.Contig4_All;CL10360.Contig5_All;CL10403.Contig1_All;CL10403.Contig2_All;…
molecular_function	structural molecule activity	609	CL101.Contig1_All;CL101.Contig2_All;CL10203.Contig1_All;CL10203.Contig2_All;CL10203.Contig3_All;CL10203.Contig4_All;CL10203.Contig5_All;CL10630.Contig1_All;CL10630.Contig2_All;CL1093.Contig10_All;CL1093.Contig11_All;CL1093.Contig12_All;CL1093.Contig13_All;CL1093.Contig15_All;CL1093.Contig16_All;CL1093.Contig17_All;CL1093.Contig19_All;CL1093.Contig22_All;CL1093.Contig23_All;CL1093.Contig25_All;CL1…
molecular_function	transcription factor activity, protein binding	130	CL10554.Contig1_All;CL10720.Contig1_All;CL10720.Contig5_All;CL10720.Contig6_All;CL10720.Contig7_All;CL10720.Contig9_All;CL1192.Contig1_All;CL1192.Contig2_All;CL1192.Contig3_All;CL1657.Contig1_All;CL1657.Contig2_All;CL2059.Contig1_All;CL2059.Contig2_All;CL2059.Contig3_All;CL2234.Contig1_All;CL2234.Contig2_All;CL2234.Contig3_All;CL2234.Contig4_All;CL2234.Contig5_All;CL2578.Contig1_All;CL2578.Contig…
molecular_function	translation regulator activity	4	CL5588.Contig2_All;CL8296.Contig2_All;CL9102.Contig1_All;Unigene911_All
molecular_function	transporter activity	1593	CL10.Contig14_All;CL10.Contig9_All;CL10006.Contig2_All;CL1001.Contig3_All;CL1001.Contig4_All;CL1001.Contig5_All;CL1001.Contig6_All;CL10019.Contig1_All;CL10019.Contig2_All;CL10035.Contig1_All;CL10035.Contig2_All;CL10035.Contig3_All;CL10035.Contig5_All;CL10044.Contig1_All;CL10044.Contig2_All;CL10070.Contig2_All;CL10089.Contig1_All;CL10089.Contig2_All;CL10089.Contig3_All;CL10089.Contig6_All;CL10089.…

## Sheet: Table S6
Table S6. Statistics of unigenes in KEGG category
Pathway_level1	Pathway_level2	Number_of_Genes	Genes
Cellular Processes	Cell growth and death	1605	CL10.Contig4_All;CL10024.Contig1_All;CL10024.Contig2_All;CL10042.Contig1_All;CL10042.Contig2_All;CL10082.Contig2_All;CL1011.Contig1_All;CL1011.Contig2_All;CL1011.Contig3_All;CL1011.Contig4_All;CL10154.Contig1_All;CL10154.Contig2_All;CL10177.Contig6_All;CL10217.Contig1_All;CL10217.Contig2_All;CL10217.Contig3_All;CL10217.Contig4_All;CL10248.Contig1_All;CL10248.Contig2_All;CL10251.Contig1_All;CL1025…
Cellular Processes	Cell motility	2627	CL10.Contig13_All;CL10013.Contig1_All;CL10013.Contig2_All;CL10026.Contig2_All;CL10026.Contig4_All;CL10026.Contig5_All;CL1003.Contig1_All;CL10038.Contig1_All;CL10038.Contig2_All;CL10038.Contig5_All;CL10052.Contig1_All;CL10052.Contig2_All;CL10074.Contig2_All;CL10077.Contig2_All;CL10163.Contig1_All;CL10163.Contig2_All;CL1018.Contig1_All;CL10198.Contig7_All;CL1020.Contig1_All;CL1020.Contig2_All;CL102…
gene22496_All;Unigene22497_All;Unigene22498_All;Unigene22525_All;Unigene22575_All;Unigene22645_All;Unigene22656_All;Unigene22736_All;Unigene22752_All;Unigene22872_All;Unigene2287_All;Unigene22898_All;Unigene22911_All;Unigene22927_All;Unigene22936_All;Unigene2299_All;Unigene22_All;Unigene23047_All;Unigene23064_All;Unigene23086_All;Unigene23099_All;Unigene23172_All;Unigene2319_All;Unigene23204_All;…
Cellular Processes	Cellular community	4738	CL10.Contig13_All;CL10001.Contig2_All;CL10013.Contig1_All;CL10013.Contig2_All;CL10020.Contig1_All;CL10020.Contig2_All;CL10026.Contig1_All;CL10026.Contig2_All;CL10026.Contig3_All;CL10026.Contig4_All;CL10026.Contig5_All;CL1003.Contig1_All;CL10038.Contig1_All;CL10038.Contig2_All;CL10038.Contig5_All;CL10040.Contig1_All;CL10040.Contig2_All;CL10042.Contig1_All;CL10042.Contig2_All;CL10074.Contig2_All;CL…
L6238.Contig1_All;CL6238.Contig2_All;CL6238.Contig3_All;CL6238.Contig4_All;CL6238.Contig5_All;CL6241.Contig1_All;CL6259.Contig1_All;CL6259.Contig2_All;CL6259.Contig3_All;CL6263.Contig1_All;CL6263.Contig2_All;CL6301.Contig1_All;CL6301.Contig2_All;CL6301.Contig3_All;CL6327.Contig2_All;CL6348.Contig1_All;CL6348.Contig2_All;CL6348.Contig3_All;CL6348.Contig4_All;CL6354.Contig1_All;CL6354.Contig2_All;C…
85_All;Unigene38473_All;Unigene3868_All;Unigene3876_All;Unigene38823_All;Unigene38842_All;Unigene3889_All;Unigene3890_All;Unigene38_All;Unigene3901_All;Unigene39045_All;Unigene3906_All;Unigene3916_All;Unigene39185_All;Unigene39188_All;Unigene3918_All;Unigene3919_All;Unigene39213_All;Unigene3924_All;Unigene3925_All;Unigene39263_All;Unigene39300_All;Unigene39301_All;Unigene39302_All;Unigene39332_Al…
Cellular Processes	Transport and catabolism	4617	CL1000.Contig1_All;CL10013.Contig1_All;CL10013.Contig2_All;CL10027.Contig1_All;CL1003.Contig1_All;CL10031.Contig1_All;CL10031.Contig2_All;CL10033.Contig10_All;CL10033.Contig1_All;CL10033.Contig2_All;CL10033.Contig3_All;CL10033.Contig4_All;CL10033.Contig5_All;CL10033.Contig6_All;CL10033.Contig7_All;CL10033.Contig8_All;CL10033.Contig9_All;CL10037.Contig1_All;CL10038.Contig1_All;CL10038.Contig2_All;…
CL6006.Contig2_All;CL6021.Contig1_All;CL6021.Contig2_All;CL6021.Contig3_All;CL6021.Contig4_All;CL6021.Contig5_All;CL6047.Contig1_All;CL6047.Contig2_All;CL6047.Contig3_All;CL6047.Contig4_All;CL6053.Contig1_All;CL6053.Contig3_All;CL6055.Contig2_All;CL6055.Contig3_All;CL6055.Contig4_All;CL6062.Contig1_All;CL6062.Contig2_All;CL6062.Contig3_All;CL6064.Contig1_All;CL6064.Contig2_All;CL6070.Contig1_All;…
igene40181_All;Unigene40182_All;Unigene40183_All;Unigene40195_All;Unigene4022_All;Unigene40255_All;Unigene40266_All;Unigene40303_All;Unigene40304_All;Unigene40315_All;Unigene40345_All;Unigene40352_All;Unigene40353_All;Unigene40355_All;Unigene4035_All;Unigene40365_All;Unigene40366_All;Unigene4038_All;Unigene40523_All;Unigene40524_All;Unigene40556_All;Unigene40565_All;Unigene40583_All;Unigene40584_…
Environmental Information Processing	Membrane transport	210	CL10096.Contig1_All;CL10096.Contig2_All;CL1259.Contig1_All;CL1259.Contig2_All;CL1259.Contig3_All;CL1259.Contig4_All;CL1259.Contig5_All;CL1259.Contig6_All;CL1789.Contig2_All;CL1884.Contig1_All;CL1884.Contig2_All;CL1884.Contig3_All;CL1884.Contig4_All;CL2065.Contig10_All;CL2065.Contig11_All;CL2065.Contig12_All;CL2065.Contig13_All;CL2065.Contig14_All;CL2065.Contig15_All;CL2065.Contig16_All;CL2065.Con…
Environmental Information Processing	Signal transduction	10979	CL10.Contig13_All;CL10.Contig8_All;CL10013.Contig1_All;CL10013.Contig2_All;CL10020.Contig1_All;CL10020.Contig2_All;CL10022.Contig1_All;CL10022.Contig2_All;CL10024.Contig1_All;CL10024.Contig2_All;CL10025.Contig2_All;CL10026.Contig4_All;CL10026.Contig5_All;CL1003.Contig1_All;CL10034.Contig4_All;CL10037.Contig1_All;CL10038.Contig1_All;CL10038.Contig2_All;CL10038.Contig5_All;CL10040.Contig1_All;CL100…
_All;CL2754.Contig1_All;CL2754.Contig2_All;CL2763.Contig2_All;CL2767.Contig1_All;CL2767.Contig2_All;CL2767.Contig3_All;CL2767.Contig4_All;CL277.Contig1_All;CL2772.Contig1_All;CL2772.Contig2_All;CL2775.Contig2_All;CL2776.Contig1_All;CL2776.Contig2_All;CL2778.Contig1_All;CL2778.Contig2_All;CL2778.Contig3_All;CL2780.Contig1_All;CL2782.Contig4_All;CL2793.Contig1_All;CL2793.Contig2_All;CL282.Contig2_A…
CL5781.Contig1_All;CL5781.Contig2_All;CL5781.Contig3_All;CL5781.Contig4_All;CL5781.Contig5_All;CL5782.Contig1_All;CL5782.Contig2_All;CL5784.Contig1_All;CL5784.Contig4_All;CL5787.Contig1_All;CL5787.Contig2_All;CL5788.Contig1_All;CL5788.Contig2_All;CL5788.Contig3_All;CL5788.Contig4_All;CL579.Contig1_All;CL579.Contig3_All;CL5790.Contig1_All;CL5790.Contig2_All;CL5790.Contig3_All;CL5790.Contig4_All;CL…
7.Contig2_All;CL9430.Contig1_All;CL9430.Contig2_All;CL9433.Contig1_All;CL9433.Contig5_All;CL9437.Contig1_All;CL9437.Contig2_All;CL9437.Contig3_All;CL9437.Contig4_All;CL9439.Contig1_All;CL9439.Contig2_All;CL9440.Contig1_All;CL9440.Contig2_All;CL9440.Contig3_All;CL9447.Contig1_All;CL9450.Contig1_All;CL9453.Contig2_All;CL9455.Contig1_All;CL9455.Contig2_All;CL9456.Contig1_All;CL9475.Contig1_All;CL947…
04_All;Unigene24305_All;Unigene24306_All;Unigene24307_All;Unigene24308_All;Unigene24309_All;Unigene2432_All;Unigene24330_All;Unigene24331_All;Unigene24332_All;Unigene24333_All;Unigene24335_All;Unigene24337_All;Unigene24338_All;Unigene24353_All;Unigene24367_All;Unigene24368_All;Unigene24369_All;Unigene24382_All;Unigene24386_All;Unigene24387_All;Unigene24388_All;Unigene24389_All;Unigene24399_All;Un…
;Unigene5120_All;Unigene51231_All;Unigene51248_All;Unigene51339_All;Unigene51344_All;Unigene51350_All;Unigene51371_All;Unigene5138_All;Unigene51401_All;Unigene51406_All;Unigene51408_All;Unigene51410_All;Unigene51412_All;Unigene51431_All;Unigene51434_All;Unigene51488_All;Unigene51509_All;Unigene51532_All;Unigene5153_All;Unigene51546_All;Unigene51559_All;Unigene51580_All;Unigene51581_All;Unigene516…
Environmental Information Processing	Signaling molecules and interaction	4922	CL10013.Contig1_All;CL10013.Contig2_All;CL10019.Contig1_All;CL10019.Contig2_All;CL10024.Contig1_All;CL10024.Contig2_All;CL1003.Contig1_All;CL10038.Contig1_All;CL10038.Contig2_All;CL10038.Contig5_All;CL10046.Contig2_All;CL10048.Contig1_All;CL10048.Contig2_All;CL10074.Contig2_All;CL10084.Contig2_All;CL10087.Contig1_All;CL10110.Contig1_All;CL10118.Contig1_All;CL10120.Contig1_All;CL10136.Contig1_All;…
927.Contig1_All;CL7941.Contig2_All;CL7947.Contig1_All;CL7947.Contig2_All;CL7948.Contig2_All;CL7968.Contig2_All;CL7969.Contig1_All;CL7971.Contig1_All;CL7982.Contig1_All;CL7982.Contig2_All;CL7984.Contig1_All;CL7984.Contig2_All;CL7985.Contig1_All;CL7985.Contig2_All;CL7985.Contig3_All;CL799.Contig1_All;CL799.Contig2_All;CL7993.Contig1_All;CL7993.Contig2_All;CL8031.Contig1_All;CL8062.Contig1_All;CL807…
_All;Unigene4591_All;Unigene45923_All;Unigene45931_All;Unigene45938_All;Unigene45965_All;Unigene45976_All;Unigene45977_All;Unigene45987_All;Unigene46015_All;Unigene46030_All;Unigene46049_All;Unigene46063_All;Unigene46080_All;Unigene46083_All;Unigene46084_All;Unigene46091_All;Unigene4609_All;Unigene46130_All;Unigene4617_All;Unigene46203_All;Unigene46204_All;Unigene46205_All;Unigene46207_All;Unigen…
Genetic Information Processing	Folding, sorting and degradation	2045	CL10.Contig15_All;CL10.Contig22_All;CL10.Contig23_All;CL10002.Contig1_All;CL1001.Contig1_All;CL1001.Contig2_All;CL10034.Contig4_All;CL10049.Contig1_All;CL10050.Contig1_All;CL10050.Contig3_All;CL10088.Contig1_All;CL10088.Contig2_All;CL10149.Contig1_All;CL10149.Contig2_All;CL10193.Contig1_All;CL10193.Contig2_All;CL10303.Contig1_All;CL10312.Contig1_All;CL10312.Contig2_All;CL10339.Contig2_All;CL10345…
_All;Unigene57394_All;Unigene5739_All;Unigene57735_All;Unigene5791_All;Unigene5797_All;Unigene5811_All;Unigene58186_All;Unigene58329_All;Unigene5841_All;Unigene58520_All;Unigene58597_All;Unigene58601_All;Unigene58656_All;Unigene59097_All;Unigene5913_All;Unigene59230_All;Unigene5928_All;Unigene59408_All;Unigene59409_All;Unigene59462_All;Unigene59534_All;Unigene5_All;Unigene60562_All;Unigene609_All…
Genetic Information Processing	Replication and repair	661	CL10056.Contig1_All;CL10056.Contig2_All;CL10056.Contig3_All;CL10056.Contig4_All;CL10056.Contig5_All;CL10056.Contig6_All;CL10056.Contig7_All;CL10056.Contig8_All;CL10056.Contig9_All;CL10206.Contig1_All;CL10206.Contig2_All;CL10206.Contig3_All;CL1034.Contig1_All;CL1034.Contig2_All;CL1034.Contig3_All;CL1034.Contig4_All;CL1039.Contig10_All;CL1039.Contig11_All;CL1039.Contig12_All;CL1039.Contig1_All;CL10…
Genetic Information Processing	Transcription	1665	CL10.Contig14_All;CL10075.Contig1_All;CL10075.Contig2_All;CL10177.Contig6_All;CL10264.Contig2_All;CL10272.Contig2_All;CL10272.Contig3_All;CL10276.Contig1_All;CL10285.Contig1_All;CL10285.Contig2_All;CL10350.Contig1_All;CL10352.Contig1_All;CL10352.Contig2_All;CL10355.Contig3_All;CL10355.Contig5_All;CL10361.Contig2_All;CL10405.Contig1_All;CL10405.Contig3_All;CL10415.Contig1_All;CL10415.Contig2_All;C…
Genetic Information Processing	Translation	2287	CL10.Contig24_All;CL10.Contig25_All;CL10.Contig2_All;CL10.Contig6_All;CL10018.Contig2_All;CL10020.Contig1_All;CL10020.Contig2_All;CL10026.Contig1_All;CL10026.Contig3_All;CL101.Contig1_All;CL101.Contig2_All;CL10133.Contig1_All;CL10167.Contig1_All;CL10167.Contig2_All;CL1018.Contig2_All;CL10200.Contig8_All;CL10201.Contig1_All;CL10206.Contig2_All;CL10206.Contig3_All;CL10211.Contig1_All;CL10217.Contig…
ene34061_All;Unigene34094_All;Unigene34121_All;Unigene346_All;Unigene35026_All;Unigene35084_All;Unigene35180_All;Unigene35317_All;Unigene354_All;Unigene3551_All;Unigene3555_All;Unigene35845_All;Unigene35923_All;Unigene36015_All;Unigene36038_All;Unigene3615_All;Unigene36250_All;Unigene36271_All;Unigene3635_All;Unigene36419_All;Unigene36577_All;Unigene3674_All;Unigene3699_All;Unigene37018_All;Unige…
Human Diseases	Cancers: Overview	6682	CL10.Contig13_All;CL10013.Contig2_All;CL10024.Contig1_All;CL10024.Contig2_All;CL10026.Contig2_All;CL10026.Contig4_All;CL10026.Contig5_All;CL1003.Contig1_All;CL10034.Contig4_All;CL10037.Contig1_All;CL10038.Contig1_All;CL10038.Contig2_All;CL10038.Contig5_All;CL10042.Contig1_All;CL10042.Contig2_All;CL10067.Contig1_All;CL10067.Contig2_All;CL10074.Contig2_All;CL10077.Contig3_All;CL1008.Contig1_All;CL1…
ig27_All;CL441.Contig1_All;CL441.Contig2_All;CL4411.Contig1_All;CL4427.Contig1_All;CL4427.Contig2_All;CL4427.Contig3_All;CL4427.Contig4_All;CL4427.Contig5_All;CL4434.Contig1_All;CL4434.Contig2_All;CL4434.Contig3_All;CL4434.Contig5_All;CL4454.Contig1_All;CL4454.Contig2_All;CL4454.Contig3_All;CL4456.Contig1_All;CL4456.Contig2_All;CL4456.Contig3_All;CL4459.Contig1_All;CL4459.Contig2_All;CL4461.Conti…
ne10791_All;Unigene10795_All;Unigene10816_All;Unigene10835_All;Unigene1083_All;Unigene10844_All;Unigene10845_All;Unigene10856_All;Unigene10862_All;Unigene10879_All;Unigene10888_All;Unigene10890_All;Unigene10891_All;Unigene10900_All;Unigene10902_All;Unigene10916_All;Unigene10940_All;Unigene10990_All;Unigene10995_All;Unigene11024_All;Unigene11035_All;Unigene11055_All;Unigene11067_All;Unigene11093_A…
ene48052_All;Unigene48065_All;Unigene48074_All;Unigene4807_All;Unigene4809_All;Unigene4812_All;Unigene4817_All;Unigene4822_All;Unigene48263_All;Unigene4826_All;Unigene48275_All;Unigene48292_All;Unigene48293_All;Unigene48335_All;Unigene48387_All;Unigene48397_All;Unigene48417_All;Unigene48429_All;Unigene48432_All;Unigene48448_All;Unigene4850_All;Unigene48522_All;Unigene48585_All;Unigene4861_All;Uni…
Human Diseases	Cancers: Specific types	2902	CL10.Contig13_All;CL10013.Contig2_All;CL1003.Contig1_All;CL10034.Contig4_All;CL10037.Contig1_All;CL10038.Contig1_All;CL10038.Contig2_All;CL10038.Contig5_All;CL10042.Contig1_All;CL10042.Contig2_All;CL10067.Contig1_All;CL10067.Contig2_All;CL10074.Contig2_All;CL10077.Contig3_All;CL10085.Contig1_All;CL10085.Contig2_All;CL10085.Contig3_All;CL10085.Contig4_All;CL10085.Contig5_All;CL10120.Contig1_All;CL…
ll;Unigene1946_All;Unigene19506_All;Unigene19507_All;Unigene19509_All;Unigene1951_All;Unigene19529_All;Unigene19547_All;Unigene19549_All;Unigene19550_All;Unigene19551_All;Unigene19553_All;Unigene19583_All;Unigene19601_All;Unigene19698_All;Unigene19732_All;Unigene19768_All;Unigene19788_All;Unigene19850_All;Unigene19879_All;Unigene19886_All;Unigene19923_All;Unigene19931_All;Unigene19962_All;Unigene…
Human Diseases	Cardiovascular diseases	2386	CL10013.Contig1_All;CL10013.Contig2_All;CL10026.Contig2_All;CL10026.Contig4_All;CL10026.Contig5_All;CL1003.Contig1_All;CL10038.Contig1_All;CL10038.Contig2_All;CL10038.Contig5_All;CL10054.Contig5_All;CL10074.Contig2_All;CL10109.Contig1_All;CL10109.Contig2_All;CL10110.Contig1_All;CL10128.Contig1_All;CL10128.Contig2_All;CL1013.Contig2_All;CL10186.Contig1_All;CL10186.Contig2_All;CL10186.Contig3_All;C…
03_All;Unigene48052_All;Unigene4807_All;Unigene4822_All;Unigene48275_All;Unigene48290_All;Unigene48292_All;Unigene48293_All;Unigene48356_All;Unigene48397_All;Unigene48417_All;Unigene48432_All;Unigene48462_All;Unigene48522_All;Unigene4862_All;Unigene48668_All;Unigene48885_All;Unigene48886_All;Unigene4935_All;Unigene49411_All;Unigene49660_All;Unigene49669_All;Unigene49698_All;Unigene4974_All;Unigen…
Human Diseases	Endocrine and metabolic diseases	1725	CL10024.Contig1_All;CL10024.Contig2_All;CL10042.Contig1_All;CL10042.Contig2_All;CL10049.Contig1_All;CL10070.Contig1_All;CL10070.Contig2_All;CL10085.Contig1_All;CL10085.Contig2_All;CL10085.Contig3_All;CL10085.Contig4_All;CL10085.Contig5_All;CL10090.Contig1_All;CL10110.Contig1_All;CL10182.Contig2_All;CL10205.Contig2_All;CL10209.Contig1_All;CL10212.Contig1_All;CL10215.Contig1_All;CL10215.Contig2_All…
Human Diseases	Immune diseases	1681	CL10013.Contig1_All;CL10013.Contig2_All;CL1002.Contig1_All;CL1002.Contig2_All;CL1002.Contig3_All;CL1002.Contig4_All;CL1002.Contig5_All;CL1002.Contig6_All;CL1002.Contig7_All;CL1002.Contig8_All;CL1002.Contig9_All;CL10024.Contig1_All;CL10024.Contig2_All;CL10026.Contig2_All;CL10026.Contig4_All;CL10026.Contig5_All;CL10110.Contig1_All;CL10198.Contig1_All;CL10198.Contig5_All;CL10198.Contig6_All;CL10198.…
Human Diseases	Infectious diseases: Bacterial	5196	CL10013.Contig1_All;CL10013.Contig2_All;CL1003.Contig1_All;CL10038.Contig1_All;CL10038.Contig2_All;CL10038.Contig5_All;CL1005.Contig1_All;CL1005.Contig2_All;CL1005.Contig3_All;CL1005.Contig4_All;CL1005.Contig5_All;CL10074.Contig2_All;CL10085.Contig1_All;CL10085.Contig2_All;CL10085.Contig3_All;CL10085.Contig4_All;CL10085.Contig5_All;CL1011.Contig1_All;CL1011.Contig2_All;CL1011.Contig3_All;CL1011.C…
66.Contig1_All;CL5066.Contig2_All;CL5070.Contig1_All;CL5087.Contig1_All;CL5087.Contig2_All;CL5112.Contig1_All;CL5112.Contig2_All;CL5113.Contig2_All;CL5113.Contig3_All;CL5118.Contig1_All;CL5118.Contig2_All;CL5118.Contig3_All;CL5121.Contig1_All;CL5121.Contig3_All;CL5121.Contig5_All;CL5143.Contig1_All;CL5143.Contig2_All;CL5155.Contig2_All;CL5156.Contig2_All;CL5156.Contig3_All;CL5156.Contig4_All;CL51…
All;Unigene24552_All;Unigene24555_All;Unigene24566_All;Unigene24600_All;Unigene24613_All;Unigene24614_All;Unigene24640_All;Unigene24643_All;Unigene24654_All;Unigene24656_All;Unigene24664_All;Unigene2466_All;Unigene24675_All;Unigene2468_All;Unigene24749_All;Unigene24767_All;Unigene24798_All;Unigene24832_All;Unigene24845_All;Unigene24858_All;Unigene24860_All;Unigene24869_All;Unigene24888_All;Unigen…
Human Diseases	Infectious diseases: Parasitic	2846	CL10013.Contig1_All;CL10013.Contig2_All;CL10024.Contig1_All;CL10024.Contig2_All;CL10026.Contig2_All;CL10026.Contig4_All;CL10026.Contig5_All;CL1003.Contig1_All;CL10038.Contig1_All;CL10038.Contig2_All;CL10038.Contig5_All;CL10074.Contig2_All;CL10120.Contig1_All;CL10154.Contig1_All;CL10154.Contig2_All;CL10177.Contig3_All;CL10188.Contig2_All;CL10198.Contig5_All;CL10198.Contig7_All;CL10198.Contig8_All;…
gene18894_All;Unigene18930_All;Unigene18963_All;Unigene18969_All;Unigene18974_All;Unigene19037_All;Unigene1906_All;Unigene19194_All;Unigene19389_All;Unigene19392_All;Unigene19398_All;Unigene19471_All;Unigene19506_All;Unigene19507_All;Unigene19509_All;Unigene19547_All;Unigene19549_All;Unigene19550_All;Unigene19551_All;Unigene19570_All;Unigene19571_All;Unigene19572_All;Unigene19573_All;Unigene19589…
Human Diseases	Infectious diseases: Viral	4820	CL10.Contig13_All;CL10.Contig24_All;CL10.Contig7_All;CL1001.Contig1_All;CL1001.Contig2_All;CL10013.Contig1_All;CL10013.Contig2_All;CL10020.Contig1_All;CL10020.Contig2_All;CL10024.Contig1_All;CL10024.Contig2_All;CL10042.Contig1_All;CL10042.Contig2_All;CL10060.Contig1_All;CL10062.Contig1_All;CL10062.Contig2_All;CL10067.Contig1_All;CL10067.Contig2_All;CL10074.Contig2_All;CL10075.Contig1_All;CL10075.…
All;CL6010.Contig3_All;CL6010.Contig4_All;CL6010.Contig5_All;CL6011.Contig1_All;CL6011.Contig2_All;CL6020.Contig1_All;CL6020.Contig4_All;CL6029.Contig1_All;CL6029.Contig2_All;CL6029.Contig3_All;CL6029.Contig4_All;CL6033.Contig1_All;CL6033.Contig2_All;CL6033.Contig3_All;CL6047.Contig1_All;CL6047.Contig2_All;CL6047.Contig3_All;CL6047.Contig4_All;CL6058.Contig1_All;CL6058.Contig2_All;CL607.Contig10_…
ene32980_All;Unigene3315_All;Unigene331_All;Unigene3326_All;Unigene3335_All;Unigene33420_All;Unigene3352_All;Unigene335_All;Unigene33747_All;Unigene33849_All;Unigene3390_All;Unigene3397_All;Unigene3398_All;Unigene3406_All;Unigene34094_All;Unigene34113_All;Unigene34114_All;Unigene34115_All;Unigene3412_All;Unigene3417_All;Unigene341_All;Unigene34213_All;Unigene34384_All;Unigene34545_All;Unigene3463…
Human Diseases	Neurodegenerative diseases	2597	CL10.Contig15_All;CL10042.Contig1_All;CL10042.Contig2_All;CL10044.Contig1_All;CL10044.Contig2_All;CL10049.Contig1_All;CL10060.Contig2_All;CL10064.Contig1_All;CL10064.Contig2_All;CL10073.Contig1_All;CL10074.Contig2_All;CL10085.Contig1_All;CL10085.Contig2_All;CL10085.Contig3_All;CL10085.Contig4_All;CL10085.Contig5_All;CL10109.Contig1_All;CL10109.Contig2_All;CL10177.Contig6_All;CL1018.Contig2_All;CL…
5308_All;Unigene25379_All;Unigene25428_All;Unigene25450_All;Unigene25484_All;Unigene25505_All;Unigene25606_All;Unigene2563_All;Unigene25667_All;Unigene2566_All;Unigene25686_All;Unigene2577_All;Unigene25815_All;Unigene25874_All;Unigene25918_All;Unigene25968_All;Unigene25971_All;Unigene259_All;Unigene26219_All;Unigene26260_All;Unigene26293_All;Unigene2629_All;Unigene26303_All;Unigene26381_All;Unige…
Human Diseases	Substance dependence	1495	CL10019.Contig1_All;CL10019.Contig2_All;CL10048.Contig1_All;CL10048.Contig2_All;CL10070.Contig1_All;CL10070.Contig2_All;CL10085.Contig1_All;CL10085.Contig2_All;CL10085.Contig3_All;CL10085.Contig4_All;CL10085.Contig5_All;CL10197.Contig1_All;CL10197.Contig2_All;CL10238.Contig1_All;CL10249.Contig1_All;CL10249.Contig2_All;CL10265.Contig1_All;CL10307.Contig1_All;CL10307.Contig2_All;CL10307.Contig3_All…
Metabolism	Amino acid metabolism	1613	CL10054.Contig1_All;CL10054.Contig2_All;CL10054.Contig5_All;CL10102.Contig2_All;CL10177.Contig3_All;CL10177.Contig4_All;CL10177.Contig5_All;CL10177.Contig6_All;CL10219.Contig1_All;CL10219.Contig2_All;CL10251.Contig2_All;CL10319.Contig1_All;CL10319.Contig2_All;CL10320.Contig1_All;CL10320.Contig2_All;CL10342.Contig1_All;CL10342.Contig3_All;CL10342.Contig4_All;CL10342.Contig5_All;CL10348.Contig6_All…
Metabolism	Biosynthesis of other secondary metabolites	26	CL10182.Contig2_All;CL10343.Contig2_All;CL10636.Contig1_All;CL10636.Contig2_All;CL10753.Contig1_All;CL1492.Contig1_All;CL1492.Contig2_All;CL9227.Contig1_All;Unigene10902_All;Unigene14605_All;Unigene18831_All;Unigene20359_All;Unigene23186_All;Unigene26818_All;Unigene2987_All;Unigene36156_All;Unigene36157_All;Unigene4476_All;Unigene52858_All;Unigene5715_All;Unigene72496_All;Unigene75877_All;Unigene…
Metabolism	Carbohydrate metabolism	1656	CL10034.Contig1_All;CL10034.Contig2_All;CL10034.Contig3_All;CL1005.Contig1_All;CL1005.Contig2_All;CL1005.Contig3_All;CL1005.Contig4_All;CL1005.Contig5_All;CL1010.Contig1_All;CL1010.Contig2_All;CL1010.Contig3_All;CL10168.Contig1_All;CL10168.Contig2_All;CL10173.Contig1_All;CL10173.Contig2_All;CL10176.Contig1_All;CL10176.Contig2_All;CL10179.Contig1_All;CL10182.Contig2_All;CL10187.Contig1_All;CL10187…
Metabolism	Energy metabolism	488	CL10044.Contig1_All;CL10044.Contig2_All;CL10197.Contig2_All;CL10209.Contig1_All;CL10209.Contig2_All;CL10254.Contig1_All;CL10267.Contig1_All;CL10267.Contig2_All;CL10325.Contig1_All;CL10325.Contig2_All;CL10343.Contig2_All;CL10387.Contig1_All;CL10387.Contig2_All;CL10421.Contig1_All;CL10421.Contig2_All;CL10514.Contig1_All;CL10514.Contig2_All;CL10546.Contig1_All;CL10546.Contig2_All;CL10699.Contig1_All…
Metabolism	Global and overview maps	5418	CL10.Contig11_All;CL10.Contig14_All;CL10.Contig16_All;CL10.Contig17_All;CL10.Contig2_All;CL10002.Contig1_All;CL10026.Contig4_All;CL10026.Contig5_All;CL10034.Contig1_All;CL10034.Contig2_All;CL10034.Contig3_All;CL10037.Contig1_All;CL10044.Contig1_All;CL10044.Contig2_All;CL1005.Contig1_All;CL1005.Contig2_All;CL1005.Contig3_All;CL1005.Contig4_All;CL1005.Contig5_All;CL10054.Contig1_All;CL10054.Contig2…
ntig2_All;CL602.Contig3_All;CL602.Contig4_All;CL6026.Contig1_All;CL6026.Contig2_All;CL6033.Contig1_All;CL6033.Contig2_All;CL6033.Contig3_All;CL6038.Contig1_All;CL6038.Contig2_All;CL6038.Contig3_All;CL6040.Contig1_All;CL6040.Contig2_All;CL6057.Contig1_All;CL6057.Contig2_All;CL6067.Contig2_All;CL6079.Contig1_All;CL6079.Contig2_All;CL6079.Contig3_All;CL6079.Contig4_All;CL608.Contig2_All;CL608.Contig…
2635_All;Unigene22683_All;Unigene22696_All;Unigene22703_All;Unigene22731_All;Unigene22745_All;Unigene22746_All;Unigene22750_All;Unigene22760_All;Unigene22768_All;Unigene22771_All;Unigene22776_All;Unigene22779_All;Unigene22784_All;Unigene22791_All;Unigene22799_All;Unigene22818_All;Unigene22825_All;Unigene22827_All;Unigene22837_All;Unigene22848_All;Unigene22854_All;Unigene22855_All;Unigene22857_All…
Metabolism	Glycan biosynthesis and metabolism	930	CL10002.Contig1_All;CL10094.Contig1_All;CL10103.Contig1_All;CL10103.Contig2_All;CL10147.Contig3_All;CL10147.Contig4_All;CL10147.Contig6_All;CL10147.Contig8_All;CL10147.Contig9_All;CL10168.Contig1_All;CL10168.Contig2_All;CL10177.Contig4_All;CL10177.Contig5_All;CL10224.Contig1_All;CL10224.Contig2_All;CL10247.Contig1_All;CL10247.Contig2_All;CL10261.Contig3_All;CL10261.Contig5_All;CL10261.Contig7_All…
Metabolism	Lipid metabolism	1464	CL10.Contig14_All;CL10026.Contig4_All;CL10026.Contig5_All;CL10037.Contig1_All;CL10076.Contig1_All;CL10076.Contig3_All;CL10135.Contig1_All;CL10135.Contig2_All;CL10135.Contig3_All;CL10135.Contig4_All;CL10135.Contig5_All;CL10168.Contig1_All;CL10168.Contig2_All;CL10173.Contig1_All;CL10173.Contig2_All;CL1018.Contig7_All;CL10183.Contig1_All;CL10214.Contig1_All;CL10214.Contig2_All;CL10214.Contig3_All;CL…
Metabolism	Metabolism of cofactors and vitamins	724	CL10.Contig16_All;CL10254.Contig1_All;CL10254.Contig2_All;CL10254.Contig3_All;CL10254.Contig4_All;CL10257.Contig1_All;CL10257.Contig2_All;CL10262.Contig1_All;CL10262.Contig2_All;CL10270.Contig1_All;CL10270.Contig2_All;CL10270.Contig3_All;CL10320.Contig1_All;CL10320.Contig2_All;CL10348.Contig6_All;CL10393.Contig1_All;CL10393.Contig2_All;CL1049.Contig1_All;CL1049.Contig2_All;CL1049.Contig3_All;CL10…
Metabolism	Metabolism of other amino acids	385	CL10343.Contig2_All;CL10494.Contig1_All;CL10494.Contig2_All;CL10494.Contig3_All;CL10519.Contig10_All;CL10519.Contig1_All;CL10519.Contig2_All;CL10519.Contig3_All;CL10519.Contig4_All;CL10519.Contig5_All;CL10519.Contig6_All;CL10519.Contig8_All;CL10519.Contig9_All;CL10537.Contig1_All;CL10537.Contig2_All;CL10668.Contig1_All;CL10794.Contig3_All;CL137.Contig2_All;CL1387.Contig1_All;CL1387.Contig2_All;CL…
Metabolism	Metabolism of terpenoids and polyketides	83	CL10329.Contig1_All;CL10329.Contig2_All;CL1414.Contig1_All;CL1414.Contig2_All;CL1414.Contig3_All;CL1784.Contig1_All;CL1784.Contig2_All;CL1784.Contig3_All;CL2521.Contig1_All;CL2521.Contig2_All;CL2521.Contig3_All;CL3281.Contig1_All;CL3281.Contig2_All;CL3281.Contig3_All;CL3311.Contig1_All;CL3311.Contig2_All;CL3311.Contig3_All;CL3899.Contig1_All;CL3899.Contig2_All;CL3910.Contig4_All;CL3945.Contig1_Al…
Metabolism	Nucleotide metabolism	1255	CL10.Contig2_All;CL10177.Contig6_All;CL10262.Contig1_All;CL10262.Contig2_All;CL10276.Contig1_All;CL10307.Contig1_All;CL10307.Contig2_All;CL10307.Contig3_All;CL10343.Contig2_All;CL10355.Contig3_All;CL10355.Contig5_All;CL10361.Contig2_All;CL10406.Contig2_All;CL1046.Contig1_All;CL1046.Contig2_All;CL1046.Contig3_All;CL10490.Contig1_All;CL1058.Contig1_All;CL1058.Contig2_All;CL1058.Contig3_All;CL1058.C…
Metabolism	Xenobiotics biodegradation and metabolism	329	CL10.Contig11_All;CL10.Contig17_All;CL10068.Contig3_All;CL10068.Contig4_All;CL10068.Contig5_All;CL10068.Contig6_All;CL10068.Contig7_All;CL10068.Contig8_All;CL1018.Contig7_All;CL1049.Contig1_All;CL1049.Contig2_All;CL1049.Contig3_All;CL10664.Contig1_All;CL10664.Contig3_All;CL10664.Contig4_All;CL10668.Contig2_All;CL1075.Contig10_All;CL1075.Contig4_All;CL1075.Contig7_All;CL1075.Contig8_All;CL10750.Co…
Organismal Systems	Circulatory system	1713	CL10077.Contig2_All;CL10085.Contig1_All;CL10085.Contig2_All;CL10085.Contig3_All;CL10085.Contig4_All;CL10085.Contig5_All;CL10108.Contig1_All;CL10108.Contig2_All;CL10109.Contig1_All;CL10109.Contig2_All;CL10128.Contig1_All;CL10128.Contig2_All;CL1013.Contig2_All;CL1018.Contig1_All;CL10205.Contig1_All;CL10209.Contig1_All;CL10217.Contig1_All;CL10217.Contig2_All;CL10217.Contig3_All;CL10217.Contig4_All;C…
Organismal Systems	Development	2680	CL10013.Contig2_All;CL1003.Contig1_All;CL10038.Contig1_All;CL10038.Contig2_All;CL10038.Contig5_All;CL1004.Contig1_All;CL1004.Contig2_All;CL1004.Contig3_All;CL10042.Contig1_All;CL10042.Contig2_All;CL10074.Contig2_All;CL10085.Contig1_All;CL10085.Contig2_All;CL10085.Contig3_All;CL10085.Contig4_All;CL10085.Contig5_All;CL1011.Contig1_All;CL1011.Contig2_All;CL1011.Contig3_All;CL1011.Contig4_All;CL10117…
;Unigene22187_All;Unigene22205_All;Unigene2227_All;Unigene22319_All;Unigene22321_All;Unigene22378_All;Unigene22403_All;Unigene22423_All;Unigene22432_All;Unigene22453_All;Unigene22461_All;Unigene22466_All;Unigene22478_All;Unigene22496_All;Unigene22497_All;Unigene22498_All;Unigene22525_All;Unigene22558_All;Unigene22575_All;Unigene22604_All;Unigene22642_All;Unigene22645_All;Unigene22646_All;Unigene2…
Organismal Systems	Digestive system	2483	CL10009.Contig1_All;CL10009.Contig2_All;CL10009.Contig3_All;CL10009.Contig4_All;CL10009.Contig5_All;CL10009.Contig6_All;CL10009.Contig7_All;CL10038.Contig1_All;CL10038.Contig2_All;CL10038.Contig5_All;CL10074.Contig2_All;CL10077.Contig2_All;CL1008.Contig2_All;CL1008.Contig3_All;CL1008.Contig4_All;CL10108.Contig1_All;CL10108.Contig2_All;CL10109.Contig1_All;CL10109.Contig2_All;CL10182.Contig2_All;CL…
igene45890_All;Unigene45918_All;Unigene45958_All;Unigene46015_All;Unigene46030_All;Unigene46049_All;Unigene46076_All;Unigene4609_All;Unigene46205_All;Unigene46227_All;Unigene46233_All;Unigene46269_All;Unigene4630_All;Unigene46379_All;Unigene46395_All;Unigene46426_All;Unigene46489_All;Unigene46496_All;Unigene46564_All;Unigene46706_All;Unigene46820_All;Unigene46848_All;Unigene46945_All;Unigene4704_…
Organismal Systems	Endocrine system	4748	CL10.Contig4_All;CL10025.Contig2_All;CL1003.Contig1_All;CL10033.Contig10_All;CL10033.Contig1_All;CL10033.Contig2_All;CL10033.Contig3_All;CL10033.Contig4_All;CL10033.Contig5_All;CL10033.Contig6_All;CL10033.Contig7_All;CL10033.Contig8_All;CL10033.Contig9_All;CL10037.Contig1_All;CL10042.Contig1_All;CL10042.Contig2_All;CL10074.Contig2_All;CL10077.Contig2_All;CL10078.Contig1_All;CL10078.Contig2_All;CL…
6.Contig2_All;CL6846.Contig3_All;CL6846.Contig4_All;CL6849.Contig1_All;CL6849.Contig2_All;CL6862.Contig2_All;CL6873.Contig1_All;CL6873.Contig2_All;CL6909.Contig1_All;CL6909.Contig3_All;CL6909.Contig4_All;CL6919.Contig1_All;CL6919.Contig2_All;CL6940.Contig1_All;CL6940.Contig2_All;CL6943.Contig1_All;CL6943.Contig2_All;CL6962.Contig3_All;CL6965.Contig1_All;CL6965.Contig2_All;CL6970.Contig1_All;CL697…
251_All;Unigene41252_All;Unigene41254_All;Unigene41264_All;Unigene41267_All;Unigene41277_All;Unigene41305_All;Unigene4134_All;Unigene4136_All;Unigene4148_All;Unigene414_All;Unigene41563_All;Unigene41564_All;Unigene4170_All;Unigene41786_All;Unigene41858_All;Unigene41859_All;Unigene41860_All;Unigene41861_All;Unigene41862_All;Unigene41869_All;Unigene4190_All;Unigene41936_All;Unigene41989_All;Unigene…
Organismal Systems	Environmental adaptation	941	CL10042.Contig1_All;CL10042.Contig2_All;CL10085.Contig1_All;CL10085.Contig2_All;CL10085.Contig3_All;CL10085.Contig4_All;CL10085.Contig5_All;CL10108.Contig1_All;CL10108.Contig2_All;CL1014.Contig1_All;CL1014.Contig2_All;CL1014.Contig3_All;CL1022.Contig10_All;CL1022.Contig11_All;CL1022.Contig1_All;CL1022.Contig2_All;CL1022.Contig3_All;CL1022.Contig4_All;CL1022.Contig5_All;CL1022.Contig6_All;CL1022.C…
Organismal Systems	Excretory system	853	CL10064.Contig1_All;CL10064.Contig2_All;CL10085.Contig1_All;CL10085.Contig2_All;CL10085.Contig3_All;CL10085.Contig4_All;CL10085.Contig5_All;CL1016.Contig1_All;CL10197.Contig2_All;CL10254.Contig1_All;CL10267.Contig1_All;CL10267.Contig2_All;CL10326.Contig1_All;CL10326.Contig2_All;CL10326.Contig3_All;CL10326.Contig4_All;CL10326.Contig5_All;CL10326.Contig6_All;CL10326.Contig7_All;CL10387.Contig1_All;…
Organismal Systems	Immune system	5874	CL10013.Contig1_All;CL10013.Contig2_All;CL10024.Contig1_All;CL10024.Contig2_All;CL10026.Contig2_All;CL10026.Contig4_All;CL10026.Contig5_All;CL1003.Contig1_All;CL10037.Contig1_All;CL10038.Contig1_All;CL10038.Contig2_All;CL10038.Contig5_All;CL10042.Contig1_All;CL10042.Contig2_All;CL10060.Contig1_All;CL10067.Contig1_All;CL10067.Contig2_All;CL10074.Contig2_All;CL10077.Contig2_All;CL10085.Contig1_All;…
12.Contig1_All;CL4812.Contig2_All;CL4812.Contig3_All;CL4831.Contig1_All;CL4831.Contig2_All;CL4831.Contig3_All;CL4835.Contig1_All;CL4835.Contig2_All;CL4839.Contig1_All;CL4839.Contig2_All;CL4839.Contig3_All;CL4839.Contig4_All;CL4839.Contig5_All;CL4839.Contig7_All;CL4839.Contig8_All;CL4885.Contig2_All;CL4888.Contig1_All;CL4895.Contig5_All;CL4895.Contig6_All;CL4898.Contig1_All;CL4898.Contig2_All;CL48…
e17350_All;Unigene17352_All;Unigene17353_All;Unigene17366_All;Unigene17377_All;Unigene17378_All;Unigene17425_All;Unigene17428_All;Unigene17435_All;Unigene17440_All;Unigene17445_All;Unigene1744_All;Unigene17492_All;Unigene17493_All;Unigene17529_All;Unigene17542_All;Unigene17557_All;Unigene17573_All;Unigene17580_All;Unigene17597_All;Unigene17602_All;Unigene17612_All;Unigene17623_All;Unigene17625_Al…
gene71120_All;Unigene71121_All;Unigene71125_All;Unigene71135_All;Unigene7128_All;Unigene71296_All;Unigene7130_All;Unigene7134_All;Unigene71351_All;Unigene71370_All;Unigene7137_All;Unigene71432_All;Unigene71541_All;Unigene71556_All;Unigene71567_All;Unigene71616_All;Unigene7162_All;Unigene71679_All;Unigene7167_All;Unigene7172_All;Unigene7178_All;Unigene71793_All;Unigene71795_All;Unigene7179_All;Uni…
Organismal Systems	Nervous system	3913	CL10019.Contig1_All;CL10019.Contig2_All;CL10024.Contig1_All;CL10024.Contig2_All;CL10037.Contig1_All;CL10042.Contig1_All;CL10042.Contig2_All;CL10046.Contig2_All;CL10048.Contig1_All;CL10048.Contig2_All;CL10049.Contig1_All;CL10070.Contig1_All;CL10070.Contig2_All;CL10074.Contig2_All;CL10085.Contig1_All;CL10085.Contig2_All;CL10085.Contig3_All;CL10085.Contig4_All;CL10085.Contig5_All;CL10094.Contig2_All…
Contig2_All;CL917.Contig3_All;CL917.Contig4_All;CL917.Contig5_All;CL917.Contig6_All;CL9171.Contig1_All;CL9171.Contig2_All;CL9171.Contig3_All;CL9192.Contig1_All;CL9192.Contig2_All;CL9204.Contig1_All;CL9204.Contig2_All;CL9210.Contig1_All;CL9210.Contig2_All;CL9230.Contig1_All;CL9242.Contig1_All;CL9242.Contig2_All;CL9242.Contig3_All;CL9277.Contig1_All;CL9284.Contig1_All;CL9292.Contig1_All;CL9313.Cont…
9877_All;Unigene69910_All;Unigene6996_All;Unigene7003_All;Unigene70114_All;Unigene7014_All;Unigene7023_All;Unigene70324_All;Unigene70339_All;Unigene70426_All;Unigene7044_All;Unigene70457_All;Unigene70484_All;Unigene7057_All;Unigene70586_All;Unigene70615_All;Unigene70638_All;Unigene70800_All;Unigene70828_All;Unigene7093_All;Unigene7108_All;Unigene71170_All;Unigene7132_All;Unigene71416_All;Unigene7…
Organismal Systems	Sensory system	1236	CL10040.Contig1_All;CL10040.Contig2_All;CL10070.Contig1_All;CL10070.Contig2_All;CL10108.Contig1_All;CL10108.Contig2_All;CL10238.Contig2_All;CL10248.Contig1_All;CL10248.Contig2_All;CL10256.Contig2_All;CL10265.Contig1_All;CL10272.Contig1_All;CL10307.Contig1_All;CL10307.Contig2_All;CL10307.Contig3_All;CL10373.Contig2_All;CL10373.Contig3_All;CL10386.Contig1_All;CL10386.Contig2_All;CL10386.Contig3_All…

## Sheet: Table S7
Table S7. Primer lists of functional and non-functional SSRs, SNP, and qRT-PCR
Functional SSRs							Non-functional SSRs								SNP						qRT-PCR
Number	Locusa	Motifb	Primers (5’→3’)	Size (bp)	TA (℃)		Number	Locusa	Motifb	Primers (5’→3’)	Size (bp)	TA (℃)	Reference		Number	Locusa	Primer (5’→3’)	Direction	Location		Number	Locusa	Primers (5’→3’)	Size (bp)	TA (℃)
1	CL707.Contig6	(A)17…	F: GGAGATAAAAGAGAGAGCAAGGG	210-250	60		1	EmHe 2-5	(GT)12	F：GAACTGACAGAGGCCGTGTT	210-230	62	Gao et al., 2012		1	Unigene19923	F：ACGTTGGATGTATATAGCAGCGTGACCCTC	Reverse	3'-UTR		1	β-actin	F：CAGGGTCTCTGGGCAGCGGA	130	60
		(GAAA)5	R: CATCTGAATTGCACCAAGTACC							R：TTCAAAGCTGGTTGGTGGTT							R：ACGTTGGATGGAGGGCTGATATTCACTTTG						R：CGTCGCCCTGGACTTCGAGC
2	CL707.Contig3	(TTTC)5	F: AGCACAACAGCAATACAGCAAC	140-180	60		2	EmHe 2-26.1	(CA)19…	F：CAGGAGCTGAAAGCAGGAAG	N/A	62	Gao et al., 2012				E：CCTCTCCTCGCCCGT				2	Unigene7626	F：TGTGCCAACAACCCAATTTACGGCTC	145	60
		…(T)17	R: CACAAGCAGGTGGTATCAGGT						(CCAT)4	R：GGATGGATGATGGAGGAATG					2	Unigene15043	F：ACGTTGGATGTCCAGTAAATTCGACCTGCC	Reverse	5'-UTR				R：CGCGTCTCCTGCAAGTCTGGGT
3	Unigene17275	(GAG)5	F: GAATCCTCCGTGGGAACAGTTAC	N/A	N/A		3	EmHe 2-27	(TG)10	F：GGGAAGCACAGTGAAAGAGC	N/A	62	Gao et al., 2012				R：ACGTTGGATGCAATCAAGAGACTCTGTGGG				3	CL8791.Contig3	F：AGGGCAAAGAGGACTCAGCCCA	123	60
			R: GTGACCATCTTCTTCTTCTTCGC							R：AACCTGCCTGAAACCATCAC							E：ACCTGCCAGACAGTG						R：AGAAGCCCCTCTGCCTTGTGGA
4	CL2226.Contig2	(TC)15	F: TCAGACTGATGAGGACAACATGG	N/A	N/A		4	EmHe 2-33	(TG)22	F：CAGGCAGCAGGTTTTCATTT	140-180	62	Gao et al., 2012		3	Unigene10317	F：ACGTTGGATGACCATAAGTGACGAGGAACC	Reverse	CDS			Abbreviation: F, Forward primer; R, Reverse primer. a Locus symbol is abbreviated according to the Unigene ID from the transcriptome database.
			R: CCCTGCTTTTAGCTTCTGTGAAG							R：TTCTGCATGTGCATTTTGGT							R：ACGTTGGATGTCTCCATGTCCTGCGTGTG
5	CL3784.Contig2	(CA)12	F: AATCTGGTCTTGCTGTCTTTCCA	N/A	N/A		5	EmHe 2-43	(TG)34	F：AGGCTAGTGATCCATGTGTGA	230-250	62	Gao et al., 2012				E：CGCAGCTCCACCTCGT
			R: TCAGACTGATGAGGACAACATGG							R：GGACAGAGTGACCATTTACGC					4	Unigene27313	F：ACGTTGGATGTGGTGATGGAGATGATGAGG	Reverse	CDS
6	CL3784.Contig3	(TCC)8	F: GTCCACTACAACTACAGCCCTT	150-180	60		6	EmHe 2-60	(TG)21	F：AATTTCCCACTGTGCCTCTG	110-170	62	Gao et al., 2012				R：ACGTTGGATGCACATTCGGCTCCAAACTTG
			R: GAACCACTCCAGAGACGTTCTTC							R：TCCCCTGATGCGGTAATAAA							E：AGGGCTCGGGTCGCGT
7	Unigene63830	(C)12	F: CTAGTTTAGCTGCTGAGACACGA	140-190	60		7	EmHe 2-12	(TG)27	F：CTGTCCCCATGCAAGCTATT	150-200	62	Gao et al., 2012		5	CL8857_2	F：ACGTTGGATGTTCTGCCTTGAACCCAACAG	Reverse	5'-UTR
			R: GACCACTCATTCTCAAACACAGC							R：CCTCTCCAATGGATGAAGGA							R：ACGTTGGATGGCTCATCTGTTTCCTCATGG
8	Unigene15612	(T)19	F: CCTACGCACACATCACATAAACC	N/A	N/A		8	EmHe 2-32	(TG)30	F：CACACCATCTGGACTTCTTCAA	170-230	62	Gao et al., 2012				E：CCCAACAGGGACCAACA
			R: CGTATGTGTGTGTGTGTGAATGT							R：AACGAAGCAATCACATGCAG					6	Unigene10660	F：ACGTTGGATGTGATACCGAACCTCTCTGGG	Forward	CDS
9	CL2730.Contig9	(T)16	F: CAACCCCAAAATGTCCAGTCATC	150-180	60		9	EmHe 6-1	(GT)33	F：AGGCTAGTGATCCATGTGTGA	230-260	62	Gao et al., 2012				R：ACGTTGGATGGACAACCAGAAGAAGAAGGC
			R: ACAGAACCTGGACAATTTCTGGA							R：CCATTTACGCTGAATCTGCTC							E：AGCTGGGGTGCGAGGGA
10	CL2730.Contig1	(A)16	F: GAACCTGGACAATTTCTGGACT	170-200	60		10	EmHe 6-2	(CA)24	F：CATTAGCAAGGGCAGCTTTC	130-180	62	Gao et al., 2012		7	CL7963_2	F：ACGTTGGATGATGAGGAGCTGTCAAAGTCG	Reverse	5'-UTR
			R: GAAGAGGACTTGGATGGACAAC							R：TGGTGTGTGTTCATCCCAAG							R：ACGTTGGATGACTTCGCTGGTGTGGAATAG
11	Unigene15331	(A)12	F: CAGAATGGGTCTGAGTGGAAAT	130-180	60		11	EmHe FH-11	(TG)22	F：CCTGCTTCTCCAACCATCA	N/A	62	Gao et al., 2012				E：GGACCATGAATGCGCGTG
			R: AACTGCTGTGTAGCTGCCATAA							R：GTAGCATGCCTGGAGCAGAT					8	CL4261_2	F：ACGTTGGATGGTGCCTAAACCTAACCAGAC	Forward	5'-UTR
12	Unigene15262	(A)14	F: TCTTTGGACTTCTGACTGAGCTC	130-180	60		12	EF006	(AC)31	F：CGTAACAAAGGACCAAC	N/A	62	Mokhtar et al., 2011				R：ACGTTGGATGACTCATTGTTCCGAAGTCCG
			R: GCCTTTCTGAAACGTATGGTCTG							R：GAAGCACAACATAGAGGG							E：CCAGACCTTAACCACAGGG
13	Unigene6585	(AC)29	F: GTGTAGCAGAGGGTTGCATAGTT	N/A	N/A		13	EF055	(GT)34	F：CAYAAAGACATTGGYACCCTTTAT	250-300	62	Mokhtar et al., 2011		9	CL3051_2	F：ACGTTGGATGACTATGGTGTGTGTGTCTGC	Reverse	CDS
			R: AAAACAAGGTGAGGTTGAAGCAC							R：GGRTGRCCRAAGAATCARAA							R：ACGTTGGATGAAGGTAGGTGTCCAGAGAAC
14	Unigene3339	(T)16…	F: CTCCTGTCTGTCTCTGTAAGCTG	N/A	N/A		14	PL58	(TG)9…	F：GGTCTTGTAAGCCGGATGTC	210-250	62	Liu et al., 2013				E：GGTGCGGAGAGGAAAATAT
		(GA)6	R: ATGTCATCTCCCCACTCTCTCTC						(TG)7…	R：GCCACTTGAGGTTCAGTCCT					10	CL5736_2	F：ACGTTGGATGAGCAGCAGACCTACCAACAG	Reverse	CDS
15	Unigene25092	(TG)11	F: GTAGATGGACAGCACACGGATA	120-140	60				(TG)5								R：ACGTTGGATGATCTCTTGGGACTGAGAGAC
			R: GGAAGTTGCTCACACATACAGG														E：GGGGACCAACAGGCTCAGGC
16	CL3516.Contig2	(TTA)6	F: GACTGTGTGCGTGCTGTTTATT	N/A	N/A										11	CL3867_5	F：ACGTTGGATGAGGGAGAAAAATCCACATTC	Reverse	3'-UTR
			R: TCTCCACTCCCTTGTTAATGCT														R：ACGTTGGATGATCGTCCCACTTTTCTTGCC
17	CL3516.Contig1	(TTA)6	F: GAAGTGAAGAACTGCCATGTCAG	170-210	60												E：AAATCCACATTCTCAGGTAAA
			R: ACAGTGGTCTTTACGGAAGCAAA												12	CL2428_3	F：ACGTTGGATGCAACATAGTGCGCTGGATAC	Forward	3'-UTR
18	CL5245.Contig1	(T)16	F: CGTATTTCTGCGAGATCCTGTTG	150-180	60												R：ACGTTGGATGGAATCCGGCTTCTGCCTTTG
			R: GCTAATCTCAGCATGGAGACTCT														E：TAAAATGTAGAGCAAGGTAGA
19	Unigene7555	(AC)7	F: GGGTGATATGAACTTGGGACAGT	150-190	60										13	Unigene7626	F：ACGTTGGATGTCTCCTGCAAGTCTGGGTTC	Reverse	3'-UTR
			R: AGCCAGCAAAGTGATATAACAGC														R：ACGTTGGATGGGAATTCGTATGTTGTCGTC
20	Unigene17597	(T)13	F: GGATGGCTCAGAGAAGCAGTATA	170-190	60												E：ATGAAAGTCTGGGTTCTCTTTT
			R: GCATAAAGTAGCCCTTATGCAGC												14	CL6110_3	F：ACGTTGGATGCTGCGGGAGTGTTTATTATC	Reverse	5'-UTR
21	Unigene2689	(GCT)6	F: GGGTCTGAGCCTGAAATACTGAT	110-150	60												R：ACGTTGGATGATGCTGTAAAGCCCTGTGAG
			R: CAACCAGTAGTGCTCAACAACAG														E：TATCAAGCCCAATATCACAAATC
22	CL2948.Contig1	(CAG)9	F: GGCAACCAAGTGTCAGAGTACA	N/A	N/A										15	CL4781_3	F：ACGTTGGATGTGTTTTCCTGTGTGAGTGGC	Forward	3'-UTR
			R: GCTGCTGTTGAAGCTGTTGTT														R：ACGTTGGATGAGTCTATCTTGCGGGCTTTG
23	Unigene40641	(ATC)5	F: TCGAGCGCTAAAGATGTCAGTAT	150-210	60												E：GCGCGGACAGCATTAATAAGAAG
			R: ACTGTGTAGTTCAGTGACGTGTT												16	Unigene12973	F：ACGTTGGATGGAAAACATCCGTGCTTGCAG	Reverse	3'-UTR
24	CL10720.Contig7	(A)20	F: GGAAACTGCCGATGATTAACTCC	150-220	60												R：ACGTTGGATGCCTTTAATCCATAACCATGAG
			R: TTTTGTTCACACACGGGTAAGTG														E：GCCGTTATCACAAGATAACAAAGC
25	CL10720.Contig4	(CAG)5	F: TATGGCCTCCCAGTTTAACATGG	N/A	N/A										17	CL2326_2	F：ACGTTGGATGTTAGTGTCCACAATCCTGCC	Reverse	3'-UTR
			R: GGATACGCCACCAACTGCTC														R：ACGTTGGATGGCGGGTAAACTATATAAGGG
26	CL2862.Contig3	(GT)6	F: TACTGATTTGAGGGTGGCATTGA	160-200	60												E：GGGATCAGAAACTGAGAGGAAGAT
			R: GAGATGTAACCATTTTGTGCCCC												18	CL1123_1	F：ACGTTGGATGTGGATATGGATGGCACAGAG	Forward	CDS
27	CL8612.Contig1	(A)15	F: CACACACACATCATTCCTGCTTT	160-200	60												R：ACGTTGGATGTTCTCTGCTGCACCAGCCTT
			R: TGCTTGTACAAATGACATGTGGG														E：AGTGTGGTGCTAATGCCATCCTGGG
28	Unigene26770	(TCA)5	F: CAGAGCAGGACTTTGGAAGATT	N/A	N/A										19	Unigene18772	F：ACGTTGGATGACTGGACGACCACTTAGATG	Reverse	3'-UTR
			R: TTTATAGTGCAACGAAGTGGGA														R：ACGTTGGATGCGGGCATTATGGTGAAACTG
29	Unigene27325	(TCC)8	F: GGACTTTCACCTCCTCTCACA	300-320	60												E：CCCCTTAGATGCTGACCTCTCTGAAG
			R: CCACAGATTGTCCGTAACAAAA												20	CL4922_6	F：ACGTTGGATGTAGTATGTCCCAGCATCCTC	Forward	CDS
30	Unigene10725	(AAG)5	F: CCAATACTAACACATCGCTGCAG	N/A	N/A												R：ACGTTGGATGCTAATGCAGGAAAGCGTGTG
			R: CTGCTCACTGTCAGACACTTTTT														E：GGGGCTCAATGAGGAGTGTATTATCA
31	Unigene19780	(A)17	F: CAATTTGCCTGAAGTTGGAGGAG	110-140	60										21	CL2880_2	F：ACGTTGGATGCGACGCCCCATGTTTAATAG	Forward	5'-UTR
			R: CTGAGCTCTTCCTCCAAGTCTTT														R：ACGTTGGATGTGGGAACTATTTTCAGTTGC
32	CL3067.Contig2	(T)26	F: GTCAGTGAAGCTCTCATTGCATC	N/A	N/A												E：AAACAAAAAAATCCTAATAAAATGTGT
			R: TAGCCGTAAACCTTCCTGTTTCA												22	Unigene18387	F：ACGTTGGATGATAGAATACAGCTTGCTGCG	Forward	3'-UTR
33	Unigene15945	(AT)6	F: ACTACACCGTTCACCTTTCAGA	180-210	60												R：ACGTTGGATGAAGGGCAAGGGAGTCTTATC
			R: CCCTTACATGGTTGAAAGTTCC														E：GTATAATACAGCTTGCTGCGTAGGATGT
34	Unigene57162	(CAG)6	F: TTTTCCCTGAGCACTTCTGAACT	150-200	60										23	Unigene6964	F：ACGTTGGATGGCCACATTGCAATCTGTTTG	Forward	5'-UTR
			R: GAGGGTGGCTAAAGAACACAAAC														R：ACGTTGGATGAATGGAGACGGAGAGGTTTG
35	Unigene17775	(CT)6	F: TCTCATCCAGGAACTTCTTGGTG	220-260	60												E：CCCCTCGCCCAACAC
			R: GCCAAGATGTCCATGGAAAACAG												24	CL1123_5	F：ACGTTGGATGTTCTCTGCTGCACCAGCCTT	Forward	CDS
36	Unigene12741	(GCA)5	F: GGAATTAGAGCGGATTGAACAC	N/A	N/A												R：ACGTTGGATGTGGATATGGATGGCACAGAG
			R: GAAAGCTGGCTGAAGAAGTTTG														E：CACAGCCAGGGAGAC
37	CL5712.Contig1	(CA)7	F: CGAAGTGTTGGACTGACGTTTA	260-300	60										25	CL4543_1	F：ACGTTGGATGTTCACCATCAACCAGCTGTG	Forward	CDS
			R: GGTGCTTAAAATTCCTCCTTCC														R：ACGTTGGATGTTGTAATCCAGCACTGTGCC
38	Unigene8251	(GT)7	F: GTTGGATGTGTGTGTGGAAGTG	N/A	N/A												E：GACCTCACCACCAAAA
			R: AAAGAAGAAGACAAATCACGGCG												26	Unigene7476	F：ACGTTGGATGTGACTCTGAAGTACCCCATC	Forward	CDS
39	CL8514.Contig4	(AT)6	F: CAAAGTGTTCTTTCCTCTGCCAG	170-210	60												R：ACGTTGGATGCAACTCTCAGCTCATTGTAG
			R: TAGTTCGTGTGTTTGCTTCTTCG														E：TGGAGAAGATCTGGCA
40	Unigene25590	(A)12…	F: CCCCTTCTGTGAACACACTCTTA	130-160	60										27	Unigene26260	F：ACGTTGGATGCTGGCAAATATCACAGGTGG	Forward	CDS
		(T)15	R: CTCTGATGTGAACAAAACTGCCC														R：ACGTTGGATGCTCAGGATCAGGAGACGAC
41	Unigene10356	(GT)6	F: GAGATTCCGAGTGTCTGGATGG	230-270	60												E：GTGGACGTTTCCTTCTG
			R: CAGTCAGCAAGAACTACAGGACT												28	Unigene25283	F：ACGTTGGATGATCTTCGCTGGCATGTGAGG	Forward	CDS
42	CL8207.Contig1	(TG)9	F: CCATCACAGATCAGAGTCCACAT	N/A	N/A												R：ACGTTGGATGTACAGGAAAAAGCAGTGCCG
			R: GTCAAAGTCTGGAAGTGAGGTCA														E：GAATGTGAGGGCACGGG
43	CL968.Contig4	(GGA)6	F: CCTGAGCCATGACAACATCTAC	N/A	N/A										29	Unigene9685	F：ACGTTGGATGATCTCCTTCTGCATGCGGTC	Forward	CDS
			R: CATTCGCTTGTACCCAGACAT														R：ACGTTGGATGTTGACATCCGTAAGGACCTG
44	CL968.Contig6	(AAAAT)4	F: AGCGCACCTCTTGAAATAAGAC	240-260	60												E：CGGGTACATGGTGGTTCC
			R: GACGTAAACATGCAACTGAACC												30	Unigene40934	F：ACGTTGGATGAAAACTTCACCTGAGCCTCC	Forward	5'-UTR
45	CL6110.Contig3	(CA)19	F: GTGGTCGCACATTTACAGTTCTC	140-210	60												R：ACGTTGGATGGGATAGTGCACCCAAAAATG
			R: GGTGAGAAAAATGCGTGTGCTTA														E：ATCCTCCCTCGGCATATGG
46	CL4256.Contig1	(TTGT)5…	F: GAGCGACATCACTTTTCTTGTG	N/A	N/A										31	Unigene15453	F：ACGTTGGATGGGACAGGTAGATGGGTTTAG	Forward	CDS
		(T)14	R: GAAGGCAACGAGCAATGAAT														R：ACGTTGGATGGGATGAACTGCTACAAGCTG
47	Unigene22172	(AT)6…	F: GTATTCACATGCTTTTGCCTGA	120-160	60												E：GGACGGGGCCCAGTCGGGA
		(TA)7	R: ATAACACAACGTCCCTGGAAAC												32	CL5621_2	F：ACGTTGGATGTTAGTTATCCCACACGCGAC	Forward	3'-UTR
48	Unigene24370	(AC)10	F: AGACGCTCAAGAACTACCTCCA	N/A	N/A												R：ACGTTGGATGACAGAAGCAGGAGCTGTAAC
			R: TTGTCACCTTTCAGACATCACC														E：CGCGACAGGTTAATGACCCA
49	Unigene10323	(AAT)10	F: TTTAAAGGAGTGACTGCGTTCC	170-200	60										33	Unigene455	F：ACGTTGGATGCACGTTACTTCACGACATGC	Forward	3'-UTR
			R: TCGGCAAAATATCCCTTTGAGC														R：ACGTTGGATGTCTTACTGCACTTTGTCCGC
50	Unigene24547	(AC)26	F: CATACTTTGAGTCATGACGGCAC	138-160	62												E：CCTCCGACATGCAACCCTGAA
			R: AGAGCAACCAACATCTCTTCCA												34	Unigene27808	F：ACGTTGGATGTATTTGTGGAGGACTCAGCG	Forward	CDS
51	CL9043.Contig2	(TG)6	F: GCAGTGTTGTGGTTGTCATTTT	132	62												R：ACGTTGGATGTAGAACATGTTGCCGATGCC
			R: GCAGGTTTGGTCTCAGTTATCA														E：AGGGGACTCAGCGCGCAAAAC
52	Unigene18343	(TG)10	F: GTACTAACTGCTCGTGGAACAG	134-136	62										35	CL4661_1	F：ACGTTGGATGGTAAGTGCTTTCTTGCTGAG	Forward	5'-UTR
			R: AGAAAACTTTGACTGCAGGTGT														R：ACGTTGGATGGCTATGCTAACTAGCTGCTG
53	CL2428.Contig2	(TC)28	F: TGGAGAGGAAACAGGTGAGAG	326-344	62												E：TGAGAGTTAGATGAGAAAGATT
			R: GTACTGGCATCAATGTGGGAAT												36	CL5665_1	F：ACGTTGGATGACACTGACTCCAATAGCAGG	Forward	5'-UTR
54	Unigene64240	(TG)17	F: AGGTTTCGATAAGTCACCAGGG	169-175	62												R：ACGTTGGATGGGGCTGGTTTGAAAAGAATG
		...(TG)9	R: GAACTTTACGCCATCACACACAC														E：CTGACTCCAATAGCAGGTATTTT
55	mef2d_A	(CA)11	F: TGGAGATGTGTACTTGTGGCTT	255	62										37	Unigene9221	F：ACGTTGGATGCAAAGTTGCGTGGTGATCAG	Forward	3'-UTR
			R: AAGTGTGTGTCAGTGTCCATCC														R：ACGTTGGATGCAATGAATATTGCGGAGGGC
56	mef2d_B	(TG)14	F: CAGATGCTGAAAAGGACTTGTG	407-409	62												E：AAGTGAAACCCTTGAGATGTTATA
			R: TCTGTTGTAGTCTCCTGCTCCA												38	Unigene24681	F：ACGTTGGATGCAACTCCTGGACATCACTAC	Forward	3'-UTR
57	CL2862.Contig1	(TC)6	F: TGCAGCCGTGTAGATATCTGTAC	178	62												R：ACGTTGGATGGGGAGATTTTCCAACAAGGG
			R: TACCATTCGAAGCTGCTAAGTGT														E：CTGTACATCACTACTGAGATTCTTG
58	CL4125.Contig1	(AC)25	F: GACGAGCAGAACATGTTCTCTGA	158-164	62										39	Unigene7553	F：ACGTTGGATGTCTTAGTGGAGGAGAGACGC	Forward	5'-UTR
			R: TGATGTGAGCTACAGTCTTTGCT														R：ACGTTGGATGCCACCTGTAACAGAAACAGC
59	CL6953.Contig2	(GT)12	F: TCGACGACGAATGAGAGTGAATG	198-222	62												E：ATTCGTGGAGGAGAGACGCTTCTGA
			R: CTGCTATACTCCACTGCAAGGAT												40	Unigene10404	F：ACGTTGGATGGAGAGGCAACAAAATTAGAGG	Forward	5'-UTR
60	Unigene43252	(TG)15	F: AGGGAAATATGGGAAGTGTGTG	226-236	62												R：ACGTTGGATGTTCCACATTGAATTTGGTC
			R: ATTGTGTGAGTTTGTGGCTGTT														E：AATTTATATATGTGTACTAATGCTTT
61	Unigene15043	(AT)9	F: AACAGGACGAACACTTGACTGA	206-218	62										41	Unigene15901	F：ACGTTGGATGCTAGCAGACTGAACTATATG	Forward	3'-UTR
			R: TTAAGGGACCAACGCATAAGAG														R：ACGTTGGATGCTAGGGCAAGGAATCATGTC
62	CL969.Contig2	(AT)9	F: GCTCAGATAGAAATGCTGGGTC	221	62												E：GAACTATATGTATACTTCCTTTTTCTT
			R: ACCAGAAACTAATGATGGAGGC												42	Unigene22300	F：ACGTTGGATGTCCAGCATGAATAAGCAAAC	Forward	3'-UTR
63	CL3784.Contig1	(TCC)8	F: GTCCACTACAACTACAGCCCTT	173-176	62												R：ACGTTGGATGGATGTGCCTGTTTTAGGATG
			R: CACTCCAGAGACGTTCTTCCAAG														E：TGAAGAAGCAAACAACTGTGTGCTTAT
64	Unigene26767	(TCC)9	F: GGATCTCTTCCTCAATGTCTGGG	150-156	62										43	CL8791_3	F：ACGTTGGATGTCTGTTTTGCCTCCTGATCG	Forward	CDS
			R: AAGAGGCCCACAGATCAGAAAAT														R：ACGTTGGATGATTCTCTCAGGGCAAAGAGG
65	Unigene10404	(TAA)10	F: GAGAGAGGCAACAAAATTAGAGGT	264	62												E：GCGGCTCGAGCTGCTCCAGTACGACCTT
			R: GCAACACACTAAAGGGAGGTTC												44	Unigene3858	F：ACGTTGGATGCATCCTGACCCTGAAGTACC	Forward	CDS
66	CL2948.Contig4	(CAG)8	F: GTTCTGCAACTTACCGCTTCA	239	62												R：ACGTTGGATGAAGTGTGGTGCCAGATCTTC
			R: GAAACATGCCACACTGCATC														E：CCCATCGAGCACGG
67	CL4256.Contig3	(CCT)6	F: CTCTCTCAGCTCTCTGTGTTTCA	132	62										45	Unigene27632	F：ACGTTGGATGTCTTATGGGAGGAGGTGGAG	Forward	3'-UTR
			R: GACCCAACTCTGACAGATCGTC														R：ACGTTGGATGTTAGCCCAAGTGTTTGGCTG
	Abbreviation: F, Forward primer; R, Reverse primer. a Locus symbol is abbreviated according to the Unigene ID from transcriptome database. b Motif is the type of microsatellite repeat.																E：AAAAACCTTCTCTCTGGCTGGG
															46	Unigene28371	F：ACGTTGGATGTCCAACGGGACATTTTTCGG	Forward	5'-UTR
																	R：ACGTTGGATGAAAACATTTGGGTGCCATGC
																	E：CCCGACCACAGGGGCTTC
																Abbreviation: F, Forward primer; R, Reverse primer; E, Extension primer; Direction, Design primer direction. a Locus symbol is abbreviated according to the Unigene ID from transcriptome database. b Motif is the type of microsatellite repeat.

## Sheet: Table S8
Table S8. Growth performance
	A	B	C	D	E	F	Average
Initial body weight (g)	3.43±0.65a	3.4±0.69a	3.71±0.7a	3.22±0.61a	3.76±0.74a	3.54±0.71a	3.51±0.71
Final body weight (g)	79.05±11.98b	75.07±12.36b	86.81±13.78b	77.44±10.04b	81.28±11.37b	78.49±14.23b	79.72±12.91
Initial body length (cm)	5.16±0.36a	4.94±0.35a	5.16±0.37a	4.84±0.36a	5.27±0.35a	5.06±0.34a	5.07±0.38
Final body length (cm)	13.84±0.61b	13.55±0.72b	14.03±0.75b	13.68±0.62b	13.89±0.63b	13.85±0.87b	13.81±0.72
Initial total length (cm)	6.03±0.48a	5.79±0.41a	5.94±0.41a	5.67±0.36a	6.06±0.37a	5.95±0.38a	5.91±0.43
Final total length (cm)	16.62±0.71b	16.32±0.86b	16.99±0.93b	16.6±0.72b	16.77±0.75b	16.63±1.02b	16.66±0.86
Survial rate (%)	0.967	1	1	0.967	1	0.933	0.9778
Data are expressed as mean ± SD from sxi groups. Different superscript letters indicate significant differences (P < 0.05) among initila and final stages based on the T-test.

## Sheet: Table S9
Table S9. Genotypes of 13 functional SSRs in juveniles
Locusa	Motif	Number of allele	Allele size	Genotypes of juveniles	Correlation with growth traits
Unigene 18343	(TG)10	2	134-136	134/134, 134/136, 136/136	0.476
Unigene 24547	(AC)26	4	138-160	138/150, 138/156, 150/160, 156/160	0.366
Unigene 26767	(TCC)9	2	150-156	150/156, 156/156	0.356
Unigene 43252	(TG)15	2	226-236	226/226/, 226/236	0.49
Unigene 64240	(TG)17	3	168-174	168/174, 170/174, 174/174	0.544
	...(TG)9
CL2428.Contig2	(TC)28	2	326-344	326/326, 326/344	0.288
CL3784.Contig1	(TCC)8	2	173-176	173/173, 173/176	0.067
CL4125.Contig1	(AC)25	3	158-166	158/162, 158/164, 162/162, 162/164	0.827
CL6953.Contig2	(GT)12	2	196-220	196/196, 196/220	0.768
mef2d_B	(TG)14	2	407-413	407/407, 407/409, 409/409	0.741
Efu_2-32	(TG)30	2	156-160	156/156, 156/160
Efu_2-33	(TG)22	2	147-149	147/147, 147/149
Efu_6-1	(GT)31	3	199-209	199/209, 203/209
a Locus symbol is abbreviated according to the Unigene ID from the transcriptome database or the reference. The genotypes of STRs calculated in one-way ANOVA (*p<0.05) with the correlation of growth traits.

## Sheet: Table S10
Table S10. Paternity analysis of broodstock and juveniles
Markers	Unigene18343		Unigene24547		Unigene64240		CL4125.Contig1		Efu_32		Efu_33		Efu_6-1
Broodstock
M1	134	136	138	160	168	174	162	164	156.026	160.307	145	145	203	203
M2	136	136	150	160	168	172	164	166	155.99	158.134	145	147	199	219
M3	134	136	138	160	168	172	160	164	153.835	156.04	145	147	199	219
M4	136	136	138	156	168	168	158	164	153.836	155.991	147	147	201	205
M5	134	136	138	138	168	172	170	170	153.836	155.955	147	147	201	219
M6	134	136	138	150	168	174	166	166	153.844	158.137	145	147	201	203
M7	136	136	138	156	172	174	166	170	153.996	153.996	145	145	201	203
M8	136	136	138	138	168	168	160	168	155.751	155.751	145	147	201	201
M9	134	136	138	150	168	172	164	164	155.812	155.812	145	145	201	219
M10	136	136	138	150	170	172	164	164	155.866	155.866	147	147	201	205
M11	134	136	150	156	168	174	160	164	155.898	155.898	147	147	201	205
M12	134	136	138	156	168	174	164	166	155.907	155.907	147	147	201	213
M13	134	136	138	138	172	174	166	170	155.907	158.065	145	147	203	219
M14	136	136	138	138	168	168	164	170	155.907	155.907	145	147	203	213
M15	134	136	150	160	168	170	164	164	155.933	158.054	145	147	203	219
M16	134	136	150	156	168	170	160	164	155.935	158.111	145	147	203	203
M17	136	136	138	160	168	172	164	170	155.942	158.096	145	145	203	219
M18	134	136	138	160	168	168	158	160	155.946	155.946	147	147	203	203
M19	134	136	138	156	168	170	164	166	155.948	155.948	145	147	203	203
M20	136	136	138	156	168	170	164	166	155.95	158.044	147	147	203	209
M21	134	136	138	138	168	170	158	166	155.956	158.137	145	147	203	219
M22	136	136	150	160	168	168	160	166	155.959	158.178	145	147	203	203
M23	136	136	156	156	170	174	166	170	155.96	158.111	147	147	203	207
M24	136	136	138	150	168	170	164	166	155.962	158.1	145	145	203	205
M25	136	136	138	138	172	174	166	170	155.965	158.127	145	147	203	219
M26	134	136	138	156	168	174	160	170	155.966	155.966	147	147	203	219
M27	136	136	138	156	168	172	164	168	155.966	158.112	147	147	203	203
M28	136	136	138	156	168	170	166	168	155.966	158.178	147	147	203	219
M29	134	136	156	160	168	170	164	164	155.97	155.97	145	145	203	203
M30	136	136	138	138	168	168	158	170	155.974	158.14	145	147	205	205
M31	136	136	138	138	168	170	160	164	155.974	155.974	145	147	205	205
M32	134	134	138	150	168	174	158	164	155.974	155.974	145	147	205	205
M33	134	136	138	160	174	174	164	166	155.974	158.101	145	147	205	205
M34	136	136	156	160	168	170	164	164	155.974	158.064	145	147	205	207
M35	134	136	138	160	170	174	164	166	155.974	155.974	145	147	205	207
M36	134	136	138	156	170	174	166	170	155.975	155.975	145	147	205	207
M37	134	136	138	150	168	170	164	166	155.978	158.151	145	147	205	205
M38	136	136	156	160	168	174	164	164	155.982	155.982	147	147	205	205
M39	136	136	138	150	168	172	164	166	155.987	155.987	145	145	205	209
M40	134	134	158	160	168	174	164	164	155.987	158.131	145	147	205	209
M41	134	136	150	156	168	172	164	170	155.988	155.988	147	147	205	209
M42	136	136	138	150	168	172	164	166	155.989	158.178	145	147	205	205
M43	136	136	138	160	170	174	164	166	155.989	158.121	145	147	205	209
M44	134	136	156	150	174	174	162	158	156	156	147	149	199	203
M45	134	136	156	160	168	172	160	164	155.99	158.178	145	147	205	209
M46	136	136	138	156	168	172	166	168	155.994	158.135	147	147	205	209
M47	134	136	138	156	170	174	164	164	155.994	158.104	145	145	205	209
M48	136	136	150	160	168	174	164	164	155.995	158.162	145	145	205	205
M49	136	136	138	160	168	170	160	168	155.996	160.265	147	147	205	209
M50	134	136	138	160	172	172	166	166	155.999	158.178	147	147	205	205
M51	134	136	156	160	170	174	160	166	155.999	158.178	145	147	205	209
M52	134	136	152	156	168	172	160	164	156.002	158.155	145	147	205	219
M53	136	136	138	138	168	168	160	164	156.004	156.004	145	145	205	211
M54	136	136	138	156	168	170	164	166	156.005	158.152	145	147	205	209
M55	136	136	138	160	170	172	164	166	156.009	158.147	145	147	205	205
M56	134	136	138	150	168	170	164	164	156.01	156.01	145	145	205	209
M57	136	136	138	138	168	174	160	170	156.011	158.245	145	147	207	219
M58	134	136	150	156	168	168	164	170	156.012	156.012	145	145	207	219
M59	136	136	158	160	174	174	160	170	156.015	158.178	147	147	207	219
M60	136	136	138	138	170	174	164	170	156.024	156.024	145	147	207	211
M61	134	136	138	150	168	174	164	166	156.033	158.245	145	147	207	209
M62	134	136	138	158	168	172	164	168	156.04	156.04	145	147	207	215
M63	134	136	138	152	168	172	166	170	156.04	156.04	145	147	207	209
M64	136	136	138	156	168	168	164	170	156.04	156.04	147	147	207	209
M65	136	136	138	138	168	174	160	164	156.04	156.04	147	147	207	219
M66	134	134	156	158	170	174	166	170	156.047	157.977	145	147	207	219
M67	136	136	138	160	168	174	160	164	156.047	157.977	145	147	207	209
M68	134	136	150	160	168	174	164	166	156.062	158.044	145	147	207	219
M69	134	136	138	160	168	174	162	164	156	160	147	147	209	209
M70	134	136	138	138	168	174	160	164	156.065	156.065	145	147	207	209
M71	136	136	156	160	168	168	160	164	156.087	158.178	145	145	207	219
M72	136	136	138	138	172	174	166	170	156.144	158.151	145	147	207	209
M73	136	136	138	156	168	168	164	170	156.171	158.321	145	147	209	219
M74	134	136	138	160	168	174	160	164	157.852	157.852	145	145	209	219
M75	136	136	138	160	170	174	164	164	158.091	158.091	147	147	209	209
M76	134	136	138	152	168	170	166	170	158.111	158.111	147	147	209	209
M77	134	136	138	138	168	172	164	168	158.134	160.262	145	147	209	219
M78	136	136	156	160	172	172	160	170	158.241	158.241	145	145	209	219
M79	136	136	138	156	168	168	160	164	158.279	158.279	145	145	209	219
M80	136	136	154	156	168	172	164	168	160.265	160.265	147	147	211	219
Juveniles
MJ1	134	136	138	156	174	174	158	162	156	160	147	147	199	209
MJ2	134	136	138	150	174	174	162	164	156	156	147	149	203	209
MJ3	134	136	150	160	168	174	158	164	156	156	147	149	199	209
MJ4	134	136	150	160	174	174	158	164	156	156	147	149	199	209
MJ5	134	136	156	160	174	174	162	164	156	160	147	147	203	209
MJ6	134	136	156	160	168	174	162	164	156	160	147	149	203	209
MJ7	134	134	150	160	168	174	162	164	156	160	147	149	199	209
MJ8	134	136	138	156	170	174	158	162	156	160	147	147	199	209
MJ9	134	136	156	160	168	174	162	162	156	160	147	149	203	209
MJ10	136	136	156	160	174	174	162	162	156	156	147	147	203	209
MJ11	136	136	156	160	174	174	158	164	156	160	147	147	199	209
MJ12	134	134	138	150	168	174	158	164	156	156	147	147	203	209
MJ13	134	136	138	150	168	174	158	162	156	156	147	147	203	209
MJ14	136	136	138	156	174	174	162	162	156	160	147	147	203	209
MJ15	134	136	138	150	174	174	158	164	156	160	147	147	203	209
MJ16	134	136	156	160	168	174	162	162	156	156	147	147	199	209
MJ17	134	136	156	160	174	174	158	162	156	156	147	147	203	209
MJ18	134	136	138	150	168	174	162	164	156	156	147	147	203	209
MJ19	134	134	156	160	174	174	158	162	156	156	147	147	199	209
MJ20	134	136	138	156	174	174	158	162	156	156	147	149	203	209
MJ21	134	134	150	160	168	174	158	162	156	160	147	147	199	209
MJ22	136	136	138	156	174	174	162	162	156	160	147	149	199	209
MJ23	134	134	138	156	170	174	162	162	156	156	147	147	199	209
MJ24	136	136	156	160	174	174	158	164	156	160	147	149	203	209
MJ25	134	136	150	160	174	174	158	164	156	160	147	149	203	209
MJ26	134	136	150	160	174	174	162	162	156	160	147	147	199	209
MJ27	134	134	156	160	174	174	158	162	156	160	147	147	203	209
MJ28	134	134	138	156	168	174	158	162	156	156	147	149	199	209
MJ29	134	136	138	150	168	174	162	164	156	156	147	147	203	209
MJ30	134	136	138	156	174	174	162	162	156	156	147	147	203	209
MJ31	134	136	150	160	168	174	162	164	156	156	147	149	203	209
MJ32	134	134	156	160	168	174	158	164	156	156	147	149	199	209
MJ33	134	136	138	156	174	174	162	164	156	160	147	147	199	209
MJ34	136	136	156	160	168	174	162	162	156	160	147	147	199	209
MJ35	136	136	138	150	168	174	158	164	156	156	147	149	203	209
MJ36	134	134	156	160	174	174	158	162	156	160	147	147	203	209
MJ37	136	136	138	156	174	174	162	164	156	156	147	149	199	209
MJ38	134	134	156	160	168	174	162	162	156	156	147	147	199	209
MJ39	134	134	138	150	168	174	162	162	156	156	147	147	203	209
MJ40	134	136	150	160	168	174	158	164	156	156	147	149	199	209
MJ41	134	134	138	156	174	174	162	164	156	156	147	147	199	209
MJ42	134	136	150	160	174	174	158	164	156	160	147	149	203	209
MJ43	134	136	156	160	168	174	158	164	156	156	147	149	203	209
MJ44	136	136	156	160	168	174	158	162	156	156	147	149	199	209
MJ45	134	134	156	160	168	174	162	162	156	160	147	147	203	209
MJ46	134	136	156	160	168	174	158	164	156	156	147	147	203	209
MJ47	134	136	150	160	168	174	158	164	156	156	147	149	203	209
MJ48	134	134	156	160	168	174	158	164	156	156	147	147	199	209
MJ49	134	134	156	160	168	174	162	164	156	156	147	149	203	209
MJ50	134	134	156	160	174	174	158	164	156	160	147	149	199	209
MJ51	134	136	138	150	168	174	158	164	156	160	147	147	199	209
MJ52	136	136	138	150	168	174	162	164	156	156	147	149	203	209
MJ53	134	134	150	160	168	174	162	164	156	160	147	147	199	209
MJ54	134	136	138	156	174	174	162	162	156	160	147	149	203	209
MJ55	134	136	138	150	168	174	162	164	156	156	147	149	199	209
MJ56	134	134	150	160	174	174	158	162	156	160	147	147	199	209
MJ57	134	136	156	160	168	174	162	162	156	160	147	149	203	209
MJ58	134	136	138	156	170	174	162	162	156	156	147	147	203	209
MJ59	134	134	150	160	168	174	158	162	156	160	147	149	199	209
MJ60	134	136	138	156	174	174	162	162	156	160	147	147	199	209
MJ61	134	134	138	156	174	174	158	164	156	156	147	149	203	209
MJ62	134	136	156	160	170	174	158	162	156	160	147	149	199	209
MJ63	134	136	150	160	168	174	162	162	156	160	147	149	199	209
MJ64	134	136	138	150	168	174	158	164	156	156	147	149	199	209
MJ65	134	136	150	160	174	174	162	162	156	160	147	147	199	209
MJ66	134	134	138	156	168	174	162	162	156	156	147	147	199	209
MJ67	136	136	138	150	168	174	158	162	156	156	147	147	203	209
MJ68	136	136	138	156	168	174	158	164	156	160	147	149	203	209
MJ69	134	136	150	160	174	174	162	162	156	156	147	147	199	209
MJ70	134	136	138	150	168	174	158	162	156	156	147	147	199	209
MJ71	134	134	156	160	174	174	162	164	156	156	147	149	203	209
MJ72	136	136	138	150	168	174	158	164	156	156	147	147	203	209
MJ73	134	136	138	150	168	174	158	164	156	156	147	149	199	209
MJ74	134	136	138	156	174	174	162	162	156	160	147	149	203	209
MJ75	134	134	150	160	168	174	158	164	156	160	147	149	203	209
MJ76	136	136	138	150	174	174	162	164	156	156	147	147	199	209
MJ77	134	136	150	160	168	174	158	162	156	160	147	147	203	209
MJ78	134	136	138	156	168	174	158	164	156	156	147	149	203	209
MJ79	136	136	138	156	174	174	158	162	156	160	147	149	199	209
MJ80	134	136	138	156	168	174	162	162	156	156	147	147	199	209
MJ81	134	134	150	160	168	174	162	162	156	156	147	149	203	209
MJ82	134	136	156	160	174	174	158	162	156	160	147	149	203	209
MJ83	136	136	138	150	168	174	158	164	156	160	147	149	203	209
MJ84	134	136	138	150	174	174	162	162	156	156	147	149	203	209
MJ85	136	136	138	150	168	174	158	164	156	160	147	149	199	209
MJ86	134	134	156	160	174	174	158	162	156	160	147	149	203	209
MJ87	134	136	138	156	168	174	158	164	156	160	147	149	203	209
MJ88	134	134	150	160	174	174	158	164	156	160	147	149	203	209
MJ89	136	136	150	160	174	174	162	162	156	160	147	147	199	209
MJ90	134	136	156	160	168	174	162	164	156	160	147	147	203	209
MJ91	134	136	156	160	168	174	162	164	156	156	147	149	199	209
MJ92	134	136	138	150	168	174	162	162	156	156	147	147	203	209
MJ93	136	136	150	160	174	174	158	162	156	156	147	149	203	209
MJ94	136	136	138	156	174	174	162	162	156	160	147	149	203	209

[truncated: 1 more sheets: Table S11]
